# Supplementary material for: Phenotypic variability and genome-wide association studies in potato (Solanum tuberosum L.) for phosphorus efficiency
Source: BMC Plant Biol. 2025 Aug 2;25:1012. doi: 10.1186/s12870-025-07018-3 (PMC12317545; doi:10.1186/s12870-025-07018-3)
Supplement: Supplementary file 1 — Supplementary Material 1. [file 12870_2025_7018_MOESM1_ESM.xlsx]

## Sheet: Introduction
	Phenotypic variability and genome-wide association studies in potato (Solanum tuberosum L.) for phosphorus efficiency
	BMC Plant Biology
	Mousumi Hazarika; Klaus J. Dehmer*; Ralf Uptmoor; Mareike Kavka; Julian Kirchgesser; Doerte Harpke and Silvia Bachmann-Pfabe
	*Corresponding author: dehmer@ipk-gatersleben.de
	Table S1: Sheet 1 - Accessions used in the expriment
	List of 200 potato accessions and their corresponding species, type, maturity group, country of origin, year of registration and utility
	Table S1: Sheet 2 - Mean phenotypic data
	Mean phenotypic data for two replications (P1 and P2) of 200 potato accessions for the measured traits shoot weight (SFW), shoot dry weight (SDW), root fresh weight (RFW), root dry weight (RDW), root length (RL), root-to-shoot ratio (R:S ratio), tuber fresh weight (TFW), tuber dry weight (TDW), total fresh weight (TotalFW), total dry weight (TotalDW), phosphorus concentration (P_conc), phosphorus…
	Table S1: Sheet 3 - Heatmap Clusters
	Clusters to which each accession belongs in the heatmap
	Table S1: Sheet 4 - STI and MFVP
	Stress tolerance indicies (STI) and membership fuction value for P stress (MFVP) for each accession based on the traits shoot and root biomass, total biomass and P uptake under HP and LP conditions

## Sheet: List of accessions
	Table S1: Sheet 1 - List of 200 potato accessions with their corresponding species, type, maturity group, country of origin, year of registration and utility
	GLKS Number	Accession Name	Species	Type	Maturity	Country of Origin	Listing	Utility
	10015	Industrie	S. tuberosum tuberosum	Cultivated(KKS)	3	Germany	1900	Food		Row names	Explaination
	10047	Jygeva Talvik	S. tuberosum tuberosum	Cultivated(KKS)	2	Estonia	1956	Universal		GLKS number	Invidivual number per accession
	10079	Bekra I	S. tuberosum tuberosum	Cultivated(KKS)	1	formerly USSR	1968	Starch potato		Accession Name	Individual name per accession
	10230	Desiree	S. tuberosum tuberosum	Cultivated(KKS)	5	Netherlands	1962	Food/Industry		Species	Solanum species for individual species for each accession
	10342	Professor Gerlach	S. tuberosum tuberosum	Cultivated(KKS)	3	Germany	1904	Universal		Type	Cultivated, wild or standard
	10349	Stärkereiche 1	S. tuberosum tuberosum	Cultivated(KKS)	3	Germany	1929	Starch potato		Maturity	Individual maturity period per accessions
	10445	Ina	S. tuberosum tuberosum	Cultivated(KKS)	5	Poland	1977	Starch potato		1	very late maturity
	10614	Landsorte Danisparauli (P 2010/222)	S. tuberosum tuberosum	Cultivated(KKS)	NA	NA	NA	NA		2	late to very late maturity
	10645	Start (1965)	S. tuberosum tuberosum	Cultivated(KKS)	2	formerly USSR	1965	Starch potato		3	late maturity
	10746	Charles Downing	S. tuberosum tuberosum	Cultivated(KKS)	7	United States of America	1887	Food		4	late to intermediate maturity
	10772	Eszenyi Nemes Rozsa	S. tuberosum tuberosum	Cultivated(KKS)	5	Hungary	1939	NA		5	intermediate maturity
	10781	Warta	S. tuberosum tuberosum	Cultivated(KKS)	2	Poland	1966	Starch potato		6	intermediate to early maturity
	10788	Korenevskiy	S. tuberosum tuberosum	Cultivated(KKS)	3	formerly USSR	1931	Universal		7	early maturity
	10802	Tatranka	S. tuberosum tuberosum	Cultivated(KKS)	3	Slovakia	1958	Starch potato		8	early to very early maturity
	10805	Aranyalma	S. tuberosum tuberosum	Cultivated(KKS)	3	Hungary	1940	Universal		Country of origin	Individual country of origin for each accession
	10809	Lovaszpotonai rozsa gyöngye	S. tuberosum tuberosum	Cultivated(KKS)	3	Hungary	1939	NA		Listing	Year of registration
	10818	Ewerest	S. tuberosum tuberosum	Cultivated(KKS)	2	Poland	1955	Starch potato		Utility	Utilisation of individual potato accession
	10829	Palma (1951)	S. tuberosum tuberosum	Cultivated(KKS)	2	Poland	1951	NA
	10831	Eksports	S. tuberosum tuberosum	Cultivated(KKS)	2	Latvia	1925	Food
	10992	Danva	S. tuberosum tuberosum	Cultivated(KKS)	3	Danmark	1981	Starch potato
	10870	Jukijiro	S. tuberosum tuberosum	Cultivated(KKS)	3	Japan	1961	Food
	10999	Jacova	S. tuberosum tuberosum	Cultivated(KKS)	5	Danmark	1985	Starch potato
	11224	Marella	S. tuberosum tuberosum	Cultivated(KKS)	NA	Germany	2001	NA
	10873	Fransen	S. tuberosum tuberosum	Cultivated(KKS)	5	Netherlands	<1893	Food
	11295	Belorusskiy krakhmalistyi	S. tuberosum tuberosum	Cultivated(KKS)	1	Belarus	1970	Starch potato
	11344	Chijiwa	S. tuberosum tuberosum	Cultivated(KKS)	1	Japan	1962	Food
	11443	Fenix	S. tuberosum tuberosum	Cultivated(KKS)	4	Spain	1990	NA
	12300	Gerla rotblühend	S. tuberosum tuberosum	Cultivated(KKS)	NA	Spain	NA	NA
	11476	Granit	S. tuberosum tuberosum	Cultivated(KKS)	3	Poland	1976	Universal
	11599	Linzer Stärke	S. tuberosum tuberosum	Cultivated(KKS)	5	Austria	1969	Starch potato
	11607	Lorch	S. tuberosum tuberosum	Cultivated(KKS)	4	formerly USSR	1931	Universal
	11644	Matjaz	S. tuberosum tuberosum	Cultivated(KKS)	4	Slovenia	1963	Food
	11645	Mawka	S. tuberosum tuberosum	Cultivated(KKS)	7	Ukrainia	1982	Universal
	11689	Norin Nr.1	S. tuberosum tuberosum	Cultivated(KKS)	3	Japan	1943	Food/Industry
	11704	Blanchard	S. tuberosum tuberosum	Cultivated(KKS)	5	France	1849	Food
	11723	Paterson's Victoria	S. tuberosum tuberosum	Cultivated(KKS)	4	Great Britain	1863	NA
	11742	Pito	S. tuberosum tuberosum	Cultivated(KKS)	4	Finland	1964	Food
	11753	Potomac	S. tuberosum tuberosum	Cultivated(KKS)	4	United States of America	1945	NA
	11817	Russet Burbank	S. tuberosum tuberosum	Cultivated(KKS)	1	United States of America	1917	Food
	11849	Shurchip	S. tuberosum tuberosum	Cultivated(KKS)	4	United States of America	1970	Food/Industry
	11861	Snowdrop	S. tuberosum tuberosum	Cultivated(KKS)	4	Great Britain	<1881	NA
	11915	Treff	S. tuberosum tuberosum	Cultivated(KKS)	3	Austria	1991	Universal
	12237	Ida-Soome Manteli	S. tuberosum tuberosum	Cultivated(KKS)	NA	Finland	NA	Food
	12382	Chipeta	S. tuberosum tuberosum	Cultivated(KKS)	2	United States of America	1993	NA
	12438	Penobscot	S. tuberosum tuberosum	Cultivated(KKS)	NA	United States of America	1963	NA
	12282	Padea	S. tuberosum tuberosum	Cultivated(KKS)	3	Germany	1995	Starch potato
	12448	Red Pontiac	S. tuberosum tuberosum	Cultivated(KKS)	NA	United States of America	1945	NA
	12564	Fjellfinn	S. tuberosum tuberosum	Cultivated(KKS)	NA	Norway	NA	NA
	12734	Zypern	S. tuberosum tuberosum	Cultivated(KKS)	NA	Cyprus	NA	NA
	12789	Daniela (2005)	S. tuberosum tuberosum	Cultivated(KKS)	NA	Italy	2005	NA
	38153	PROKAR 30154 09	S. chacoense Bitter	Wild(AKS/WKS)	NA	Argentinia	NA	NA
	38155	PROKAR 30159 05	S. chacoense Bitter	Wild(AKS/WKS)	NA	Argentinia	NA	NA
	38157	PROKAR 30177 01	S. chacoense Bitter	Wild(AKS/WKS)	NA	Argentinia	NA	NA
	Standard 6	Standard 6	S. tuberosum tuberosum	Standards	mid-early	Germany	2005	Starch potato
	Standard 9	Standard 9	S. tuberosum tuberosum	Standards	mid-early	Germany	2007	Starch potato
	Standard 14	Standard 14	S. tuberosum tuberosum	Standards	mid-late	Germany	2005	Starch potato
	Standard 16	Standard 16	S. tuberosum tuberosum	Standards	mid-late	Germany	2018	Starch potato
	10002	Nadia	S. tuberosum tuberosum	Cultivated(KKS)	4	Belgium	1968	Starch potato
	10059	Kedvenc	S. tuberosum tuberosum	Cultivated(KKS)	5	Hungary	1968	Food
	10075	Ikar	S. tuberosum tuberosum	Cultivated(KKS)	2, 3DDR	Ukrainia	1983	Starch potato
	10081	Bintje	S. tuberosum tuberosum	Cultivated(KKS)	5	Netherlands	1910	Food/Industry
	10098	Sarka (1939)	S. tuberosum tuberosum	Cultivated(KKS)	4	Czech Republic	1939	Starch potato
	10112	Fortuna (1950)	S. tuberosum tuberosum	Cultivated(KKS)	3	Germany	1950	Universal
	10149	Katyucha (1956)	S. tuberosum tuberosum	Cultivated(KKS)	3	Ukrainia	1956	Universal
	10340	Odenwälder Blaue	S. tuberosum tuberosum	Cultivated(KKS)	5	Germany	1908	Food
	10351	Trogs Lichtblick	S. tuberosum tuberosum	Cultivated(KKS)	5	Germany	1922	Food
	10591	Tiger	S. tuberosum tuberosum	Cultivated(KKS)	3	Germany	1939	Starch potato
	10661	Brunella	S. tuberosum tuberosum	Cultivated(KKS)	4	Netherlands	1967	Starch potato
	10785	Ekaterininskiy	S. tuberosum tuberosum	Cultivated(KKS)	4	formerly USSR	1965	Starch potato
	10800	Limba	S. tuberosum tuberosum	Cultivated(KKS)	3	Slovakia	1968	Universal
	10803	Universal	S. tuberosum tuberosum	Cultivated(KKS)	3	Czech Republic	1950	Universal
	10839	Karmen	S. tuberosum tuberosum	Cultivated(KKS)	3	Czech Republic	1945	Universal
	10841	Norma (1940)	S. tuberosum tuberosum	Cultivated(KKS)	4	Czech Republic	1940	Food
	10902	Amsel	S. tuberosum tuberosum	Cultivated(KKS)	6	Germany	1956	Food
	10973	Ramenskiy	S. tuberosum tuberosum	Cultivated(KKS)	4	Russia	1980	Universal
	10996	Bova	S. tuberosum tuberosum	Cultivated(KKS)	4	Danmark	1991	Starch /Industry
	11024	Madeira	S. tuberosum tuberosum	Cultivated(KKS)	NA	Portugal	NA	Food
	11242	Amanda (1986)	S. tuberosum tuberosum	Cultivated(KKS)	1	Sweden	1986	Starch potato
	11274	Assia	S. tuberosum tuberosum	Cultivated(KKS)	4	Germany	1980	Starch potato
	11297	Benimaru	S. tuberosum tuberosum	Cultivated(KKS)	3	Japan	1938	Starch potato
	11356	Combi	S. tuberosum tuberosum	Cultivated(KKS)	3	Germany	1988	Starch /Industry
	11376	Delta	S. tuberosum tuberosum	Cultivated(KKS)	5	Austria	1978	Starch potato
	11394	Drewlyanka	S. tuberosum tuberosum	Cultivated(KKS)	2	formerly USSR	1984	Universal
	11401	Duquesa	S. tuberosum tuberosum	Cultivated(KKS)	5	Spain	1958	Food
	11409	Electre	S. tuberosum tuberosum	Cultivated(KKS)	3	Belgium	1955	Universal
	11413	Elenita	S. tuberosum tuberosum	Cultivated(KKS)	4	Mexico	1961	Food
	11465	Gesa	S. tuberosum tuberosum	Cultivated(KKS)	4	Germany	1984	Food
	11472	Gondüzö	S. tuberosum tuberosum	Cultivated(KKS)	5	Hungary	1927	NA
	11493	Hilda	S. tuberosum tuberosum	Cultivated(KKS)	3	Mexico	NA	NA
	11500	Huron	S. tuberosum tuberosum	Cultivated(KKS)	3	Canada	1958	Food
	11522	Iva	S. tuberosum tuberosum	Cultivated(KKS)	4	Slovakia	1979	Food
	11538	KO 1	S. tuberosum tuberosum	Cultivated(KKS)	5	NA	NA	Food
	11558	Kero	S. tuberosum tuberosum	Cultivated(KKS)	5	Germany	1980	Starch potato
	11606	Lora	S. tuberosum tuberosum	Cultivated(KKS)	5	Spain	1967	Food
	Standard 12	Standard 12	S. tuberosum tuberosum	Standards	mid-early	Germany	2002	Starch potato
	11633	Marco	S. tuberosum tuberosum	Cultivated(KKS)	3	Germany	1981	Starch potato
	11646	Mayka	S. tuberosum tuberosum	Cultivated(KKS)	4	Spain	1990	NA
	11674	Nagore	S. tuberosum tuberosum	Cultivated(KKS)	4	Spain	1991	Food
	11676	Nampa	S. tuberosum tuberosum	Cultivated(KKS)	4	United States of America	1973	Food
	11690	Norin Nr.2	S. tuberosum tuberosum	Cultivated(KKS)	4	Japan	1945	NA
	11751	Ponto	S. tuberosum tuberosum	Cultivated(KKS)	3	Germany	1984	Starch potato
	11752	Poprad	S. tuberosum tuberosum	Cultivated(KKS)	3	Poland	1978	Starch potato
	11758	Prikarpatskiy	S. tuberosum tuberosum	Cultivated(KKS)	3	NA	1978	Food
	11822	Sadko	S. tuberosum tuberosum	Cultivated(KKS)	3	formerly USSR	1975	Starch potato
	11833	Santo Amor	S. tuberosum tuberosum	Cultivated(KKS)	4	Brazil	NA	NA
	11846	Sharpe's Express	S. tuberosum tuberosum	Cultivated(KKS)	7	Great Britain	1901	Food
	11918	Tylva	S. tuberosum tuberosum	Cultivated(KKS)	3	Danmark	1970	Starch potato
	11933	Unzen	S. tuberosum tuberosum	Cultivated(KKS)	2	Japan	1955	Starch potato
	11942	Vandel Kaptah	S. tuberosum tuberosum	Cultivated(KKS)	3	Danmark	1962	Starch potato
	11985	Zlata	S. tuberosum tuberosum	Cultivated(KKS)	3	Czech Republic	1989	Food
	12015	Kubanische Rote	S. tuberosum tuberosum	Cultivated(KKS)	4	Cuba	NA	NA
	10212	Caribe	S. tuberosum tuberosum	Cultivated(KKS)	7	Canada	1983	Food
	10218	Dijkhuis 53-153	S. tuberosum tuberosum	Cultivated(KKS)	5	Netherlands	NA	Food
	10225	Astra (1983)	S. tuberosum tuberosum	Cultivated(KKS)	3	Latvia	1983	Food
	10313	Kecskemet 5538/2553	S. tuberosum tuberosum	Cultivated(KKS)	3	Hungary	NA	NA
	11483	Hankkijas Tanu	S. tuberosum tuberosum	Cultivated(KKS)	7	Finland	1982	Food
	10456	Prudal	S. tuberosum tuberosum	Cultivated(KKS)	5	Netherlands	1952	Starch potato
	10578	Ambassadeur	S. tuberosum tuberosum	Cultivated(KKS)	1	Netherlands	1958	Starch potato
	10581	Daresa	S. tuberosum tuberosum	Cultivated(KKS)	3	Netherlands	1964	Universal
	10775	Atlas (1960)	S. tuberosum tuberosum	Cultivated(KKS)	2	Austria	1960	Starch potato
	10891	Fringilla	S. tuberosum tuberosum	Cultivated(KKS)	4	Germany	1977	Food
	10953	Borka	S. tuberosum tuberosum	Cultivated(KKS)	3	Czech Republic	1986	Starch potato
	11014	Jaka	S. tuberosum tuberosum	Cultivated(KKS)	4	Slovenia	1979	Starch potato
	11015	Kresnik	S. tuberosum tuberosum	Cultivated(KKS)	9	Slovenia	1993	Food/Industry
	11264	Arran Cairn	S. tuberosum tuberosum	Cultivated(KKS)	4	Great Britain	1930	Food
	11328	Canso	S. tuberosum tuberosum	Cultivated(KKS)	3	Canada	1951	Food
	11422	Erasme	S. tuberosum tuberosum	Cultivated(KKS)	3	Belgium	1956	Starch potato
	11441	Fecuva	S. tuberosum tuberosum	Cultivated(KKS)	3	Danmark	1983	Starch potato
	11495	Hokkaiaka	S. tuberosum tuberosum	Cultivated(KKS)	2	Japan	1965	Starch potato
	11499	Hunter	S. tuberosum tuberosum	Cultivated(KKS)	4	Canada	1963	Food
	11521	Iturrieta	S. tuberosum tuberosum	Cultivated(KKS)	3	Spain	1983	Food
	11534	Jubilej	S. tuberosum tuberosum	Cultivated(KKS)	5	Yugoslavia	1959	Food
	11520	Istrinskiy	S. tuberosum tuberosum	Cultivated(KKS)	4	Russia	1971	Universal
	11559	Kerr's Pink	S. tuberosum tuberosum	Cultivated(KKS)	2	Great Britain	1907	Food/Industry
	11569	Komsomolets 20	S. tuberosum tuberosum	Cultivated(KKS)	2	formerly USSR	1979	Universal
	11578	Kristall	S. tuberosum tuberosum	Cultivated(KKS)	4	Russia	1980	Universal
	11603	Liwia	S. tuberosum tuberosum	Cultivated(KKS)	3	Poland	1977	Food
	11617	Lwowyanka	S. tuberosum tuberosum	Cultivated(KKS)	5	Ukrainia	1982	Universal
	11634	Marfona	S. tuberosum tuberosum	Cultivated(KKS)	5	Netherlands	1976	Food
	11687	Norchip	S. tuberosum tuberosum	Cultivated(KKS)	5	United States of America	1968	Food
	11695	Odra	S. tuberosum tuberosum	Cultivated(KKS)	2	Poland	1978	Starch potato
	11736	Pilica	S. tuberosum tuberosum	Cultivated(KKS)	2	Poland	1982	Starch potato
	10956	Nela	S. tuberosum tuberosum	Cultivated(KKS)	7	Slovakia	1985	Food
	11012	Jana	S. tuberosum tuberosum	Cultivated(KKS)	5	Slovenia	1973	Food/Industry
	11928	Ulster Torch	S. tuberosum tuberosum	Cultivated(KKS)	3	Great Britain	1953	Food
	11322	Buesa	S. tuberosum tuberosum	Cultivated(KKS)	5	Spain	1959	Food
	11987	Zvikov	S. tuberosum tuberosum	Cultivated(KKS)	1	Czech Republic	1984	Starch potato
	12522	Azur	S. tuberosum tuberosum	Cultivated(KKS)	3	Germany	1993	Starch /Industry
	24129	PROKAR 31559 11	S. stenotomum ssp. stenotomum Juz. & Bukasov	Wild(AKS/WKS)	NA	Bolivia	NA	NA
	38188	PROKAR 31600 05	S. pinnatisectum Dunal	Wild(AKS/WKS)	NA	Mexico	NA	NA
	Standard 7	Standard 7	S. tuberosum tuberosum	Standards	mid-late	Germany	2012	Starch potato
	Standard 8	Standard 8	S. tuberosum tuberosum	Standards	3	Germany	2000	Starch potato
	12005	Prince Edward Island Blue	S. tuberosum tuberosum	Cultivated(KKS)	4	Canada	NA	NA
	10116	Igor	S. tuberosum tuberosum	Cultivated(KKS)	4	Yugoslavia	1961	Food
	11776	Rea	S. tuberosum tuberosum	Cultivated(KKS)	4	Czech Republic	1971	Food
	12227	Pompadour (1992)	S. tuberosum tuberosum	Cultivated(KKS)	3	France	1992	Food
	12435	Ogonyok	S. tuberosum tuberosum	Cultivated(KKS)	5	Belarus	1969	Universal
	12633	Rod Kvaefjord	S. tuberosum tuberosum	Cultivated(KKS)	NA	Norway	NA	NA
	12660	Zeeuwse Blauwe	S. tuberosum tuberosum	Cultivated(KKS)	NA	Netherlands	NA	NA
	12792	Romera	S. tuberosum tuberosum	Cultivated(KKS)	NA	Italy	2007	NA
	16071	Atlantic	S. tuberosum tuberosum	Cultivated(KKS)	3	United States of America	1978	Food
	Standard 10	Standard 10	S. tuberosum tuberosum	Standards	mid-early	Germany	2011	Starch potato
	Standard 11	Standard 11	S. tuberosum tuberosum	Standards	mid-early	Germany	2017	Starch potato
	Standard 13	Standard 13	S. tuberosum tuberosum	Standards	NA	Germany	2003	Starch potato
	Standard 15	Standard 15	S. tuberosum tuberosum	Standards	mid-early	Germany	2007	Starch potato
	Standard 17	Standard 17	S. tuberosum tuberosum	Standards	mid-early	Germany	2009	Starch potato
	10018	Parnassia	S. tuberosum tuberosum	Cultivated(KKS)	3	Germany	1913	Starch potato
	10026	Bonotte de Noirmoutier	S. tuberosum tuberosum	Cultivated(KKS)	6	France	NA	Food
	10132	Rosva	S. tuberosum tuberosum	Cultivated(KKS)	7	Danmark	1972	Starch potato
	11774	Ragna	S. tuberosum tuberosum	Cultivated(KKS)	4	Germany	1982	Starch potato
	11792	Rika	S. tuberosum tuberosum	Cultivated(KKS)	3	Austria	1981	Starch /Industry
	11811	Roslin Castle	S. tuberosum tuberosum	Cultivated(KKS)	4	Great Britain	1965	Food
	11827	Samokowski	S. tuberosum tuberosum	Cultivated(KKS)	4	Bulgaria	1957	Food
	11830	Sanna	S. tuberosum tuberosum	Cultivated(KKS)	5	Finland	1980	NA
	11875	Sotka	S. tuberosum tuberosum	Cultivated(KKS)	4	Russia	1977	Starch potato
	11881	Stina	S. tuberosum tuberosum	Cultivated(KKS)	4	Sweden	1976	Starch potato
	11908	Tiva	S. tuberosum tuberosum	Cultivated(KKS)	3	Danmark	1988	Starch potato
	11914	Torva	S. tuberosum tuberosum	Cultivated(KKS)	7	Danmark	1987	Food/Industry
	11925	Ulster Glade	S. tuberosum tuberosum	Cultivated(KKS)	4	Great Britain	1962	Food
	11828	San	S. tuberosum tuberosum	Cultivated(KKS)	2	Poland	1980	Starch potato
	11968	Weinberger Schloßkipfler	S. tuberosum tuberosum	Cultivated(KKS)	3	Austria	1962	Food
	11969	Welsa	S. tuberosum tuberosum	Cultivated(KKS)	3	Austria	1978	Universal
	11982	Zarewo	S. tuberosum tuberosum	Cultivated(KKS)	4	Ukrainia	1983	Universal
	11408	Elba	S. tuberosum tuberosum	Cultivated(KKS)	1	Poland	1987	Starch potato
	11873	Sosna	S. tuberosum tuberosum	Cultivated(KKS)	5	Slovakia	1974	Food
	12004	Assuan Market	S. tuberosum tuberosum	Cultivated(KKS)	4	Egypt	NA	NA
	12020	Cara	S. tuberosum tuberosum	Cultivated(KKS)	1	Ireland	1973	Food
	10603	Paul Krüger	S. tuberosum tuberosum	Cultivated(KKS)	3	Netherlands	1901	Starch potato
	12034	White Elephant	S. tuberosum tuberosum	Cultivated(KKS)	4	United States of America	<1881	NA
	12070	San Michele	S. tuberosum tuberosum	Cultivated(KKS)	6	Italy	1937	Food
	12106	Mats	S. tuberosum tuberosum	Cultivated(KKS)	2	Estonia	1989	Starch potato
	12213	Alva	S. tuberosum tuberosum	Cultivated(KKS)	5	Slovakia	1997	Food
	12239	Kluderka	S. tuberosum tuberosum	Cultivated(KKS)	2	Estonia	NA	Food
	12240	Läti kollane	S. tuberosum tuberosum	Cultivated(KKS)	2	Latvia	NA	Food
	12317	Vitelotte	S. tuberosum tuberosum	Cultivated(KKS)	NA	France	NA	NA
	Standard 1	Standard 1	S. tuberosum tuberosum	Standards	3	Germany	2007	Starch potato
	Standard 2	Standard 2	S. tuberosum tuberosum	Standards	late	Germany	2008	Starch potato
	Standard 3	Standard 3	S. tuberosum tuberosum	Standards	mid-late	Germany	2005	Starch potato
	Standard 4	Standard 4	S. tuberosum tuberosum	Standards	mid-late	Germany	2008	Starch potato
	Standard 5	Standard 5	S. tuberosum tuberosum	Standards	mid-late	Germany	2002	Starch potato

## Sheet: Mean phenotypic data 
	Table S1 Sheet 2: Mean phenotypic data for two replications (P1 and P2) of 200 potato accessions for the measured traits shoot weight (SFW), shoot dry weight (SDW), root fresh weight (RFW), root dry weight (RDW), root length (RL), root-to-shoot ratio (R:S ratio), tuber fresh weight (TFW), tuber dry weight (TDW), total fresh weight (TotalFW), total dry weight (TotalDW), phosphorus concentration (P…
	GLKS number	Accession name	Treatment	SFW[g]	SDW[g]	RFW[g]	RDW[g]	Root_length	R:S ratio	TFW[g]	TDW[g]	TotalFW[g]	TotalDW[g]	P_conc[mg/100g]	Pupt[mg/plant]	PUE[g/mg]	PH1[cm]	PH2[cm]	Reduction in mean SDW under LP (%)	Reduction in mean RDW under LP (%)	Difference between mean RL under HP and LP
	10015	Industrie	HP	14.55	1.39	4.75	0.515	21	0.37	NA	NA	19.292	1.904	364.382	4.48	0.31	6.85	19.75	60.7914	15.534	-2
	10015	Industrie	LP	4.705	0.545	4.345	0.435	23	0.845	NA	NA	9.042	0.981	152.511	0.755	0.935	6.225	14.5	60.7914	15.534	-2
	10047	Jygeva Talvik	HP	18.715	1.88	9.14	0.705	25	0.375	NA	NA	27.847	2.584	320.448	5.42	0.345	4.05	18.25	68.883	46.8085	-6
	10047	Jygeva Talvik	LP	4.535	0.585	3.63	0.375	31	0.64	NA	NA	8.157	0.957	158.171	0.73	0.875	4.64	10.5	68.883	46.8085	-6
	10079	Bekra I	HP	13.43	1.275	3.935	0.52	28	0.425	NA	NA	17.357	1.7885	377.573	4.365	0.29	7.45	19.75	61.5686	16.3462	5
	10079	Bekra I	LP	3.79	0.49	3.02	0.435	23	0.945	NA	NA	6.802	0.922	179.899	0.725	0.685	6.465	14.875	61.5686	16.3462	5
	10230	Desiree	HP	18.52	1.98	7.405	0.92	24	0.48	11.14	1.48	31.487	3.642	226.502	4.05	0.5	6.775	18	75	63.0435	4
	10230	Desiree	LP	3.965	0.495	2.31	0.34	20	0.745	2.54	0.47	7.5345	1.0665	158.642	0.635	0.77	5.965	10.875	75	63.0435	4
	10342	Professor Gerlach	HP	18.14	1.875	8.295	0.63	25	0.335	NA	NA	26.427	2.502	307.433	5.045	0.37	4.95	15.75	75.4667	61.1111	0
	10342	Professor Gerlach	LP	4.09	0.46	1.995	0.245	25	0.535	NA	NA	6.077	0.7075	202.792	0.65	0.685	4.165	9.375	75.4667	61.1111	0
	10349	Stärkereiche 1	HP	16.015	1.645	8.24	0.79	22	0.485	1.5	0.37	24.9945	2.6125	256.236	3.675	0.455	5.925	18	61.0942	27.2152	-1
	10349	Stärkereiche 1	LP	5.345	0.64	4.93	0.575	23	0.9	NA	NA	10.267	1.214	168.766	0.89	0.735	5.6	11.25	61.0942	27.2152	-1
	10445	Ina	HP	21.005	2.14	10.275	1.085	24	0.49	2.435	0.36	33.7045	3.5835	276.386	5.265	0.41	6	18.125	69.6262	62.212	3
	10445	Ina	LP	5.725	0.65	3.415	0.41	21	0.595	3.06	0.61	10.6615	1.3625	145.315	0.79	0.855	5.425	12.125	69.6262	62.212	3
	10614	Landsorte Danisparauli (P 2010/222)	HP	15.715	1.57	3.835	0.445	21	0.29	6.14	0.76	22.612	2.397	312.815	4.25	0.375	7.225	24.5	69.1083	44.9438	4
	10614	Landsorte Danisparauli (P 2010/222)	LP	3.495	0.485	1.645	0.245	17	0.515	3.86	0.69	7.0615	1.076	144.559	0.57	0.9	8.315	16.75	69.1083	44.9438	4
	10645	Start (1965)	HP	17.93	1.71	2.89	0.275	19	0.16	10.65	1.14	26.137	2.55	299.514	4.655	0.38	5.35	17.25	77.193	43.6364	1
	10645	Start (1965)	LP	3.265	0.39	1.3	0.155	18	0.4	5.01	0.88	7.0615	0.9845	175.245	0.53	0.8	4.74	11.375	77.193	43.6364	1
	10746	Charles Downing	HP	19.075	2.165	8.595	0.945	21	0.43	9.83	1.6	32.577	3.909	234.294	4.58	0.485	7.15	14.75	75.5196	69.3122	6
	10746	Charles Downing	LP	3.905	0.53	2.045	0.29	15	0.54	3.89	0.8	7.8865	1.2155	134.468	0.54	1.07	6.765	12	75.5196	69.3122	6
	10772	Eszenyi Nemes Rozsa	HP	18.075	2.165	7.085	0.645	19.5	0.3	NA	NA	25.152	2.81	261.959	5.02	0.44	6.5	14.25	63.7413	25.5814	1
	10772	Eszenyi Nemes Rozsa	LP	5.59	0.785	4.475	0.48	18.5	0.67	NA	NA	10.057	1.2635	164.381	1.06	0.735	6.375	11.5	63.7413	25.5814	1
	10781	Warta	HP	11.02	0.97	3.245	0.44	20.5	0.465	NA	NA	14.257	1.4135	374.825	3.07	0.315	3.45	12.375	28.3505	4.54545	1.5
	10781	Warta	LP	6.365	0.695	3.585	0.42	19	0.605	NA	NA	9.942	1.1195	164.262	0.93	0.76	4.1	13	28.3505	4.54545	1.5
	10788	Korenevskiy	HP	19.165	1.665	4.77	0.535	18	0.31	3.96	0.45	25.907	2.419	291.923	4.31	0.385	6.375	18.125	66.6667	17.757	1
	10788	Korenevskiy	LP	5.17	0.555	3.555	0.44	17	1.05	NA	NA	8.717	0.993	164.274	0.84	0.69	5.75	12.25	66.6667	17.757	1
	10802	Tatranka	HP	18.2	1.94	9.9	0.91	24.5	0.475	NA	NA	28.092	2.8505	309.652	5.485	0.355	4.5	17.625	72.4227	52.1978	3.5
	10802	Tatranka	LP	4.135	0.535	4.525	0.435	21	0.83	1.45	0.28	9.3765	1.1065	161.061	0.68	0.835	4.69	10.375	72.4227	52.1978	3.5
	10805	Aranyalma	HP	17.085	1.99	4.925	0.63	21.5	0.315	5.4	0.56	24.702	2.8995	290.428	5.135	0.39	7.25	20.125	67.0854	53.1746	7
	10805	Aranyalma	LP	4.695	0.655	2.575	0.295	14.5	0.455	3.59	0.71	9.0565	1.307	148.037	0.85	0.845	6.69	14.375	67.0854	53.1746	7
	10809	Lovaszpotonai rozsa gyöngye	HP	10.765	1.18	5.18	0.825	24	0.74	NA	NA	15.937	2.0045	386.079	4.045	0.29	6.375	11.625	58.4746	38.7879	2
	10809	Lovaszpotonai rozsa gyöngye	LP	3.62	0.49	2.635	0.505	22	1.115	NA	NA	6.247	0.9965	202.821	0.765	0.68	5.625	7.75	58.4746	38.7879	2
	10818	Ewerest	HP	15.96	1.67	6.725	0.625	23.5	0.38	NA	NA	22.677	2.289	346.877	5.22	0.32	4.75	16.75	61.6766	16	-2.5
	10818	Ewerest	LP	4.955	0.64	4.28	0.525	26	0.885	NA	NA	9.227	1.162	192.312	1.015	0.625	4.625	13.625	61.6766	16	-2.5
	10829	Palma (1951)	HP	17.74	1.63	6.75	0.715	24	0.435	NA	NA	24.482	2.342	297.8	4.185	0.39	3.75	14.25	66.2577	48.2517	3.5
	10829	Palma (1951)	LP	5.21	0.55	2.46	0.37	20.5	1.015	NA	NA	7.662	0.9165	186.007	0.86	0.605	5	12	66.2577	48.2517	3.5
	10831	Eksports	HP	15.18	1.635	8.19	0.94	21.5	0.53	NA	NA	23.362	2.5735	311.839	4.36	0.37	5.625	15.375	70.3364	62.766	0
	10831	Eksports	LP	3.455	0.485	3.135	0.35	21.5	0.76	NA	NA	6.582	0.8345	164.088	0.6	0.835	6.375	10.125	70.3364	62.766	0
	10992	Danva	HP	18.115	1.885	9.285	0.94	21	0.51	NA	NA	27.392	2.8235	301.438	5.085	0.375	4.75	16.25	70.2918	47.8723	0
	10992	Danva	LP	4.41	0.56	4.255	0.49	21	1.03	NA	NA	8.657	1.045	151.755	0.7	0.865	4.925	10.75	70.2918	47.8723	0
	10870	Jukijiro	HP	18.84	1.94	7.26	0.77	23.5	0.395	2.83	0.18	27.507	2.8035	318.443	5.505	0.35	5.225	19	72.1649	46.7532	1.5
	10870	Jukijiro	LP	3.885	0.54	3.475	0.41	22	0.815	2.43	0.46	8.5665	1.181	155.796	0.7	0.77	5.565	11.625	72.1649	46.7532	1.5
	10999	Jacova	HP	17.725	1.845	9.815	0.81	23	0.45	NA	NA	27.532	2.654	286.736	4.825	0.39	8.1	18.25	73.9837	56.7901	3.5
	10999	Jacova	LP	3.915	0.48	3.335	0.35	19.5	0.85	1.74	0.36	8.1115	1.01	163.634	0.685	0.715	7.665	11.75	73.9837	56.7901	3.5
	11224	Marella	HP	14.715	1.685	5.275	0.645	17.5	0.405	NA	NA	19.982	2.3335	315.194	4.76	0.355	7.825	20.5	70.6231	32.5581	2
	11224	Marella	LP	3.275	0.495	3.01	0.435	15.5	1.01	NA	NA	6.277	0.9265	152.31	0.6	0.84	7.325	13.5	70.6231	32.5581	2
	10873	Fransen	HP	19.405	2.385	7.765	0.79	26.5	0.33	NA	NA	27.162	3.179	261.103	5.6	0.425	5.85	26.625	66.8763	41.1392	4.5
	10873	Fransen	LP	5.265	0.79	4.92	0.465	22	0.655	NA	NA	10.177	1.256	161.291	1.05	0.73	6.365	18.75	66.8763	41.1392	4.5
	11295	Belorusskiy krakhmalistyi	HP	16.125	1.735	8.48	0.715	23	0.415	NA	NA	24.597	2.4465	334.359	5.085	0.34	5.875	18.125	58.2133	27.972	0.5
	11295	Belorusskiy krakhmalistyi	LP	5.02	0.725	5.075	0.515	22.5	0.79	NA	NA	10.087	1.2425	153.972	0.91	0.81	6	12.875	58.2133	27.972	0.5
	11344	Chijiwa	HP	16.86	1.655	6.6	0.725	22.5	0.43	NA	NA	23.452	2.377	319.706	4.685	0.355	5.875	21.75	58.9124	33.1034	6
	11344	Chijiwa	LP	5.29	0.68	4.135	0.485	16.5	0.745	NA	NA	9.417	1.165	187.544	1.03	0.635	6.065	13.875	58.9124	33.1034	6
	11443	Fenix	HP	15.415	1.57	6.7	0.645	21.5	0.415	NA	NA	22.107	2.2135	337.708	4.73	0.33	7.175	22.375	58.9172	25.5814	2
	11443	Fenix	LP	4.925	0.645	3.95	0.48	19.5	0.885	NA	NA	8.867	1.1215	172.401	0.925	0.705	7.4	14.75	58.9172	25.5814	2
	12300	Gerla rotblühend	HP	16.46	1.825	6.2	0.725	20.5	0.395	NA	NA	22.652	2.548	303.459	4.99	0.365	7.75	26.125	65.2055	38.6207	2
	12300	Gerla rotblühend	LP	4.97	0.635	3.79	0.445	18.5	0.87	NA	NA	8.752	1.0755	180.968	1.125	0.725	8.25	17.375	65.2055	38.6207	2
	11476	Granit	HP	13.825	1.3	4.305	0.525	20.5	0.41	NA	NA	18.122	1.8205	380.747	4.33	0.3	5.625	18.875	66.5385	39.0476	3
	11476	Granit	LP	3.485	0.435	2.685	0.32	17.5	1.22	NA	NA	6.162	0.753	155.192	0.595	0.75	5.5	12	66.5385	39.0476	3
	11599	Linzer Stärke	HP	9.89	1.105	5.375	0.55	15.5	0.665	2.37	0.52	16.4395	1.9105	346.316	2.725	0.365	6	12.375	61.086	18.1818	2.5
	11599	Linzer Stärke	LP	2.895	0.43	4.055	0.45	13	1.51	1.29	0.36	7.5845	1.0565	162.502	0.575	0.75	5.315	8.875	61.086	18.1818	2.5
	11607	Lorch	HP	16.025	1.77	6.83	0.745	20	0.455	1.8	0.41	23.7445	2.7165	467.422	5.765	0.315	6.35	19.25	67.2316	40.2685	3
	11607	Lorch	LP	4.385	0.58	3.81	0.445	17	0.795	NA	NA	8.187	1.0295	166.557	0.785	0.74	6.55	17.775	67.2316	40.2685	3
	11644	Matjaz	HP	10.855	1.08	5.13	0.56	23.5	0.545	NA	NA	15.977	1.2855	312.312	2.97	0.4	3.375	16.5	50.9259	53.5714	6.5
	11644	Matjaz	LP	4.755	0.53	2.775	0.26	17	0.525	NA	NA	7.522	0.792	170.105	0.8	0.665	3.94	15.625	50.9259	53.5714	6.5
	11645	Mawka	HP	10.93	1.305	6.81	1.11	21	0.96	NA	NA	17.732	2.413	463.894	2.94	0.52	6.625	14.125	50.5747	55.4054	-1.5
	11645	Mawka	LP	4.975	0.645	4.335	0.495	22.5	0.8	NA	NA	9.302	1.139	163.893	0.92	0.69	6.065	13.125	50.5747	55.4054	-1.5
	11689	Norin Nr.1	HP	16.42	1.765	8.635	0.905	23.5	0.53	NA	NA	25.047	2.6705	280.457	4.51	0.385	5.375	16.625	69.6884	44.1989	-1
	11689	Norin Nr.1	LP	3.445	0.535	4.39	0.505	24.5	0.995	NA	NA	7.827	1.04	142.441	0.66	0.83	5	10.625	69.6884	44.1989	-1
	11704	Blanchard	HP	10	1.025	3.57	0.365	17.5	0.45	NA	NA	13.562	1.3875	543.637	2.73	0.415	4.975	15.875	36.0976	-57.5342	-5.5
	11704	Blanchard	LP	5.17	0.655	4.685	0.575	23	0.92	NA	NA	9.847	1.229	163.534	0.915	0.725	5.065	13.5	36.0976	-57.5342	-5.5
	11723	Paterson's Victoria	HP	13.37	1.41	5.955	0.615	23	0.45	NA	NA	19.317	2.0225	284.853	3.635	0.39	8.25	22.5	54.9645	-9.7561	2.5
	11723	Paterson's Victoria	LP	4.445	0.635	5.605	0.675	20.5	1.35	NA	NA	10.042	1.306	136.558	0.83	0.76	8.5	15.375	54.9645	-9.7561	2.5
	11742	Pito	HP	17.675	1.935	6.51	0.71	22.5	0.36	NA	NA	24.177	2.6445	299.197	5.19	0.37	5.875	24.125	67.7003	39.4366	4
	11742	Pito	LP	4.615	0.625	3.45	0.43	18.5	0.755	NA	NA	8.057	1.054	171.655	0.9	0.705	6.875	13.625	67.7003	39.4366	4
	11753	Potomac	HP	19.1	2.14	6.925	0.755	23	0.365	6.26	0.64	29.147	3.212	250.666	4.745	0.45	8.875	23.5	72.6636	50.9934	7.5
	11753	Potomac	LP	4.025	0.585	2.395	0.37	15.5	0.675	2.44	0.33	7.6315	1.118	134.359	0.675	0.92	8.5	17.75	72.6636	50.9934	7.5
	11817	Russet Burbank	HP	17.72	2.12	9.855	1	26.5	0.51	NA	NA	27.567	3.123	240.59	4.595	0.46	6.325	18.375	72.6415	49	5
	11817	Russet Burbank	LP	4.2	0.58	4.16	0.51	21.5	0.915	NA	NA	8.352	1.0875	148.675	0.735	0.785	6.415	12.75	72.6415	49	5
	11849	Shurchip	HP	12.345	1.41	5.07	0.665	23	0.475	4.36	0.8	21.7645	2.874	259.925	3.135	0.44	7.125	14.125	68.4397	46.6165	7
	11849	Shurchip	LP	3.015	0.445	2.06	0.355	16	0.825	2.91	0.505	7.974	1.3015	124.658	0.45	1.065	6.875	9.875	68.4397	46.6165	7
	11861	Snowdrop	HP	19.575	2.35	10.545	1.015	19.5	0.44	NA	NA	30.112	3.367	233.582	4.81	0.485	7.25	18.625	72.766	41.3793	7.5
	11861	Snowdrop	LP	4.135	0.64	4.92	0.595	12	1.135	NA	NA	9.047	1.233	134.214	0.705	0.935	7.25	15.25	72.766	41.3793	7.5
	11915	Treff	HP	16.4	2.2	9.605	0.98	24	0.46	NA	NA	25.997	3.1765	246.118	4.8	0.455	7.775	20.25	67.9545	41.3265	3.5
	11915	Treff	LP	4.805	0.705	5.56	0.575	20.5	0.93	NA	NA	10.357	1.28	145.454	0.865	0.795	8.765	15.625	67.9545	41.3265	3.5
	12237	Ida-Soome Manteli	HP	19.785	2.045	5.845	0.675	21	0.345	6.07	0.64	28.657	3.0415	236.185	4.275	0.48	8.125	20.5	73.8386	36.2963	4.5
	12237	Ida-Soome Manteli	LP	4.555	0.535	3.77	0.43	16.5	0.835	2.06	0.33	9.3465	1.1245	135.389	0.61	0.905	7.315	14.125	73.8386	36.2963	4.5
	12382	Chipeta	HP	20.05	2.09	9.045	0.815	20.5	0.38	NA	NA	29.087	2.9045	293.592	5.34	0.39	7.125	20.75	72.7273	38.6503	1.5
	12382	Chipeta	LP	4.285	0.57	4.47	0.5	19	0.915	NA	NA	8.747	1.0725	150.72	0.725	0.795	6.69	11.75	72.7273	38.6503	1.5
	12438	Penobscot	HP	14.905	1.485	4.84	0.46	20	0.31	NA	NA	19.737	1.941	328.654	4.335	0.345	4.25	19.125	68.0135	11.9565	-2
	12438	Penobscot	LP	3.555	0.475	3.26	0.405	22	0.89	NA	NA	6.807	0.876	163.351	0.64	0.74	5.375	12.875	68.0135	11.9565	-2
	12282	Padea	HP	11.185	1.22	3.04	0.405	18.5	0.335	3.645	0.49	17.8595	2.1145	296.106	3.15	0.38	7.125	16.5	73.7705	58.0247	7
	12282	Padea	LP	2.6	0.32	1.295	0.17	11.5	0.76	2	0.32	4.8865	0.6485	145.929	0.435	0.67	6.75	11	73.7705	58.0247	7
	12448	Red Pontiac	HP	17.61	1.78	7.58	0.765	25.5	0.425	4.74	0.48	27.552	2.7815	280.233	4.4	0.405	5.725	19.25	76.4045	51.634	4.5
	12448	Red Pontiac	LP	3.565	0.42	3.455	0.37	21	0.995	2.69	0.5	8.3565	1.034	130.959	0.45	0.94	5.8	11.375	76.4045	51.634	4.5
	12564	Fjellfinn	HP	17.645	1.965	9.63	0.835	25	0.44	NA	NA	27.267	2.8025	270.793	4.9	0.4	5.375	22	73.5369	30.5389	7.5
	12564	Fjellfinn	LP	4.865	0.52	4.15	0.58	17.5	1.745	NA	NA	9.007	1.104	152.459	0.81	0.61	4.565	13.875	73.5369	30.5389	7.5
	12734	Zypern	HP	15.92	1.705	6.87	0.73	20.5	0.445	0.76	0.25	23.1595	2.563	316.897	4.695	0.355	5	19.375	69.2082	48.6301	3
	12734	Zypern	LP	4.025	0.525	3.505	0.375	17.5	0.9	NA	NA	7.522	0.897	169.456	0.82	0.635	6.315	14.125	69.2082	48.6301	3
	12789	Daniela (2005)	HP	16.46	1.81	7.64	0.765	24.5	0.42	NA	NA	24.092	2.57	289.324	4.635	0.39	4.75	15.25	66.8508	42.4837	5
	12789	Daniela (2005)	LP	4.1	0.6	3.46	0.44	19.5	0.795	NA	NA	7.552	1.041	163.109	0.83	0.74	4.565	10.625	66.8508	42.4837	5
	38153	PROKAR 30154 09	HP	17.37	2.005	9.075	0.955	29	0.48	NA	NA	26.437	2.959	257.889	4.55	0.44	5.5	17.5	71.3217	39.267	3.5
	38153	PROKAR 30154 09	LP	4.065	0.575	4.27	0.58	25.5	1.08	NA	NA	8.327	1.158	126.936	0.64	0.915	6.565	11.625	71.3217	39.267	3.5
	38155	PROKAR 30159 05	HP	23.39	2.44	8.805	0.835	25.5	0.35	NA	NA	32.187	3.277	205.464	4.57	0.525	3.45	16.625	64.7541	57.485	3
	38155	PROKAR 30159 05	LP	8.105	0.86	3.86	0.355	22.5	0.465	NA	NA	11.957	1.209	130.811	0.965	0.895	5.2	9.5	64.7541	57.485	3
	38157	PROKAR 30177 01	HP	19.94	2.28	11.545	1.065	24.5	0.455	NA	NA	31.477	3.345	225.33	4	0.47	5.2	23.375	69.9561	57.277	3
	38157	PROKAR 30177 01	LP	5.335	0.685	4.495	0.455	21.5	0.685	NA	NA	9.822	1.137	119.692	0.735	0.96	6.665	15.625	69.9561	57.277	3
	Standard 6	Standard 6	HP	14.565	1.745	6.37	0.76	21.5	0.43	NA	NA	20.927	2.502	294.203	4.72	0.36	6.25	17.625	67.6218	35.5263	7
	Standard 6	Standard 6	LP	4.06	0.565	3.035	0.49	14.5	1.135	NA	NA	7.087	1.054	155.138	0.785	0.705	7.625	13.375	67.6218	35.5263	7
	Standard 9	Standard 9	HP	13.82	1.62	8.545	1.065	21	0.64	NA	NA	22.357	2.686	279.439	4.045	0.395	5.875	13.375	61.4198	63.3803	-0.5
	Standard 9	Standard 9	LP	4.52	0.625	3.69	0.39	21.5	0.705	NA	NA	8.202	1.0145	159.204	0.855	0.73	5.69	12	61.4198	63.3803	-0.5
	Standard 14	Standard 14	HP	17.925	1.7	6.33	0.53	27.5	0.31	NA	NA	24.247	2.224	298.452	4.56	0.37	5	14.75	60.8824	20.7547	6.5
	Standard 14	Standard 14	LP	5.335	0.665	4.09	0.42	21	0.675	NA	NA	9.417	1.077	156.859	0.885	0.78	5.125	10.625	60.8824	20.7547	6.5
	Standard 16	Standard 16	HP	17.11	2.225	8.05	0.85	24.5	0.39	NA	NA	25.152	3.076	230.205	4.085	0.555	5.125	20.125	69.8876	44.7059	2
	Standard 16	Standard 16	LP	4.69	0.67	4.605	0.47	22.5	0.73	NA	NA	9.287	1.1385	160.541	0.92	0.73	6.565	15.75	69.8876	44.7059	2
	10002	Nadia	HP	14.025	1.62	3.18	0.64	21.5	0.435	3.095	0.51	20.2895	2.773	270.541	3.875	0.41	7.125	17.375	75.3086	56.25	6.5
	10002	Nadia	LP	2.705	0.4	3.495	0.28	15	0.76	2.31	0.5	7.3465	0.9275	150.017	0.52	0.805	5.94	12.125	75.3086	56.25	6.5
	10059	Kedvenc	HP	15.71	1.675	5.94	0.635	22	0.38	NA	NA	21.642	2.3105	301.474	4.44	0.37	6.375	17.25	64.7761	20.4724	4
	10059	Kedvenc	LP	4.92	0.59	5.045	0.505	18	0.97	NA	NA	9.957	1.097	141.552	0.73	0.815	5.125	13.5	64.7761	20.4724	4
	10075	Ikar	HP	17.6	2.01	7.555	0.695	28	0.35	NA	NA	25.147	2.7045	293.663	5.305	0.375	5.3	16	68.6567	13.6691	5
	10075	Ikar	LP	4.915	0.63	4.565	0.6	23	1.235	NA	NA	9.472	1.231	167.679	1.035	0.59	4.4	10	68.6567	13.6691	5
	10081	Bintje	HP	13.77	1.44	4.985	0.595	21.5	0.41	NA	NA	18.751	2.035	427.535	4.22	0.425	2.625	16.875	71.1806	43.6975	-0.5
	10081	Bintje	LP	2.955	0.415	2.525	0.335	22	0.87	NA	NA	5.472	0.747	155.305	0.55	0.765	3.875	9.5	71.1806	43.6975	-0.5
	10149	Katyucha (1956)	HP	9.635	1.125	3.26	0.325	26.5	0.285	NA	NA	12.887	1.4445	372.021	3.565	0.32	5.125	14.875	57.7778	33.8462	6
	10149	Katyucha (1956)	LP	2.865	0.475	2.02	0.215	20.5	0.455	NA	NA	4.877	0.6865	180.888	0.63	0.75	4.99	11.25	57.7778	33.8462	6
	10340	Odenwälder Blaue	HP	13.06	1.545	4.74	0.58	21	0.355	NA	NA	17.792	2.122	338.413	4.385	0.34	4.875	21.75	67.6375	31.8966	2
	10340	Odenwälder Blaue	LP	3.04	0.5	3.435	0.395	19	1.005	NA	NA	6.467	0.894	166.2	0.72	0.745	4.815	15.25	67.6375	31.8966	2
	10351	Trogs Lichtblick	HP	13.105	1.36	6.475	1.09	25	0.775	NA	NA	19.572	2.452	340.096	3.755	0.345	5.5	21.375	54.4118	53.6697	1
	10351	Trogs Lichtblick	LP	4.215	0.62	3.845	0.505	24	0.83	1.7	0.3	8.9015	1.272	157.192	0.79	0.8	5.875	17.875	54.4118	53.6697	1
	10591	Tiger	HP	17.41	2.015	8.835	1.03	26	0.49	NA	NA	26.237	3.043	270.736	4.835	0.415	4.875	18.125	68.7345	36.4078	-0.5
	10591	Tiger	LP	4.61	0.63	4.265	0.655	26.5	1.06	NA	NA	8.867	1.2795	155.339	0.83	0.775	4.94	12	68.7345	36.4078	-0.5
	10661	Brunella	HP	17.035	1.995	9.81	1.255	27.5	0.605	NA	NA	26.837	3.254	294.068	5.15	0.385	3.5	15	71.6792	55.7769	3
	10661	Brunella	LP	4	0.565	4.88	0.555	24.5	1.18	2.03	0.5	9.8865	1.369	144.449	0.71	0.935	3.625	8.625	71.6792	55.7769	3
	10785	Ekaterininskiy	HP	14.56	1.495	6.305	0.8	26	0.52	NA	NA	20.857	2.297	295.531	3.885	0.38	3.875	14.75	61.5385	47.5	12
	10785	Ekaterininskiy	LP	4.69	0.575	3.055	0.42	14	0.73	NA	NA	7.737	0.997	149.131	0.735	0.815	4.19	12.375	61.5385	47.5	12
	10800	Limba	HP	17.245	1.89	9.7	1.825	27	0.935	NA	NA	26.937	3.7135	302.071	5.075	0.37	4.625	15.25	69.8413	49.3151	10
	10800	Limba	LP	4.14	0.57	5.365	0.925	17	1.445	1.8	0.43	10.3965	1.707	160.579	0.79	0.78	4.69	10.125	69.8413	49.3151	10
	10803	Universal	HP	15.835	1.66	5.165	0.675	26	0.41	NA	NA	20.996	2.339	337.479	3.715	0.475	2.575	17.25	78.6145	39.2593	5.5
	10803	Universal	LP	2.585	0.355	2.58	0.41	20.5	1.22	NA	NA	5.157	0.7635	167.206	0.475	0.735	1.975	8.5	78.6145	39.2593	5.5
	10839	Karmen	HP	13.71	1.51	6.315	0.745	25.5	0.505	NA	NA	20.017	2.2515	319.683	4.26	0.35	4.125	15.875	66.5563	33.557	0.5
	10839	Karmen	LP	3.68	0.505	3.855	0.495	25	0.955	NA	NA	7.527	1.002	167.565	0.695	0.725	3.625	8.75	66.5563	33.557	0.5
	10841	Norma (1940)	HP	16.735	1.92	6.83	0.66	23.5	0.35	NA	NA	23.557	2.58	262.18	4.53	0.425	5.25	16	68.75	24.2424	2.5
	10841	Norma (1940)	LP	3.875	0.6	3.66	0.5	21	0.94	NA	NA	7.527	1.103	173.842	0.805	0.755	6.25	11.5	68.75	24.2424	2.5
	10902	Amsel	HP	16.725	1.895	3.865	0.56	25	0.28	5.71	0.8	26.2895	3.2575	257.135	4.515	0.405	6.75	18.25	78.8918	40.1786	12
	10902	Amsel	LP	3.5	0.4	1.47	0.335	13	1.015	2.315	0.47	7.274	1.2025	118.168	0.475	0.79	7.065	12.25	78.8918	40.1786	12
	10973	Ramenskiy	HP	12.115	1.36	5.055	0.68	17.5	0.435	7.19	0.93	20.757	2.503	279.645	3.37	0.4	4.75	14.875	74.2647	32.3529	7
	10973	Ramenskiy	LP	2.71	0.35	2.51	0.46	10.5	1.14	2.42	0.495	7.629	1.308	127.102	0.355	1.02	5.94	10.75	74.2647	32.3529	7
	10996	Bova	HP	16.31	1.925	8.865	0.935	25	0.485	NA	NA	25.167	2.8545	258.857	4.46	0.43	4.125	17.75	74.2857	43.8503	2
	10996	Bova	LP	3.76	0.495	4.165	0.525	23	1.25	NA	NA	7.917	1.019	140.897	0.59	0.87	4.44	9.5	74.2857	43.8503	2
	11024	Madeira	HP	13.825	1.71	8.76	0.9	25	0.53	NA	NA	22.577	2.611	343.861	5.305	0.32	5	17.125	67.8363	45.5556	-1.5
	11024	Madeira	LP	3.555	0.55	3.71	0.49	26.5	0.92	NA	NA	7.257	1.0335	210.912	0.94	0.58	5.75	13.5	67.8363	45.5556	-1.5
	11242	Amanda (1986)	HP	17.395	2.355	12.91	1.62	28	0.685	NA	NA	30.297	3.973	247.526	5.28	0.445	5.125	20	66.4544	44.1358	3
	11242	Amanda (1986)	LP	5.17	0.79	6.54	0.905	25	1.13	NA	NA	11.708	1.696	147.263	0.74	1.3155	5.875	15.125	66.4544	44.1358	3
	11274	Assia	HP	10.89	1.22	7.34	1.115	24.5	0.85	NA	NA	18.222	2.3395	275.038	2.81	0.435	3.375	11.875	53.6885	57.3991	8
	11274	Assia	LP	4.255	0.565	3.655	0.475	16.5	0.9	NA	NA	7.902	1.037	143.191	0.625	0.885	3.25	7.75	53.6885	57.3991	8
	11297	Benimaru	HP	15.555	1.715	9.395	1.01	23.5	0.58	NA	NA	24.942	2.7255	333.416	5.46	0.325	3.75	12.75	66.1808	36.1386	4
	11297	Benimaru	LP	4.3	0.58	4.8	0.645	19.5	1.415	NA	NA	9.092	1.2215	155.751	0.77	0.78	4.075	8.375	66.1808	36.1386	4
	11356	Combi	HP	18.1	2.01	5.935	0.69	24	0.345	NA	NA	24.027	2.6995	287.985	5.18	0.39	3.95	14.25	72.1393	40.5797	6.5
	11356	Combi	LP	4.22	0.56	2.895	0.41	17.5	0.93	1.43	0.43	7.8215	1.1835	167.226	0.83	0.695	4.725	12.375	72.1393	40.5797	6.5
	11376	Delta	HP	16.88	1.86	7.145	1.165	23.5	0.595	2.8	0.36	25.4215	3.202	290.118	4.78	0.38	5.25	17.125	70.9677	55.794	3
	11376	Delta	LP	4.195	0.54	3.88	0.515	20.5	0.96	1.7	0.44	8.9165	1.278	165.657	0.72	0.795	4.625	10.75	70.9677	55.794	3
	11394	Drewlyanka	HP	18.375	2.175	8.64	1.09	26	0.495	NA	NA	27.007	3.2625	278.784	5.38	0.4	4.2	18.375	73.1034	56.422	9.5
	11394	Drewlyanka	LP	3.85	0.585	2.935	0.475	16.5	0.915	NA	NA	6.777	1.0605	155.54	0.745	0.845	4.04	11.125	73.1034	56.422	9.5
	11401	Duquesa	HP	15.33	1.75	5.235	0.7	23	0.395	NA	NA	20.557	2.448	293.608	4.485	0.39	3.75	16.625	63.1429	57.8571	8.5
	11401	Duquesa	LP	4.64	0.645	2.645	0.295	14.5	0.47	1.84	0.33	8.1965	1.1035	177.789	0.935	0.72	5.625	14.875	63.1429	57.8571	8.5
	11409	Electre	HP	12.37	1.45	6.605	1.04	22.5	0.69	NA	NA	18.967	2.49	296.152	3.95	0.36	5.125	13.625	73.7931	55.2885	9.5
	11409	Electre	LP	2.9	0.38	3.345	0.465	13	1.445	1.79	0.38	7.1315	1.034	148.814	0.495	0.715	4.815	6.625	73.7931	55.2885	9.5
	11413	Elenita	HP	14.595	1.565	5.31	0.64	24	0.425	NA	NA	19.897	2.204	324.825	4.485	0.345	4.45	19	63.5783	33.5938	3.5
	11413	Elenita	LP	4.26	0.57	3	0.425	20.5	0.75	1.76	0.43	8.1315	1.2135	177.797	0.83	0.71	4.475	13.25	63.5783	33.5938	3.5
	11465	Gesa	HP	19.4	2.295	7.655	1.14	27.5	0.5	3.4	0.39	28.747	3.6285	272.942	5.585	0.41	5.325	18.5	74.0741	73.6842	3.5
	11465	Gesa	LP	5.13	0.595	3.095	0.3	24	0.515	1.8	0.41	9.1185	1.0945	180.449	0.905	0.685	4.85	12.875	74.0741	73.6842	3.5
	11472	Gondüzö	HP	15.69	1.62	5.47	0.62	21.5	0.385	2.99	0.28	22.647	2.382	311.507	4.565	0.345	4	18.125	73.4568	29.0323	-1
	11472	Gondüzö	LP	3.84	0.43	3.135	0.44	22.5	1.23	NA	NA	6.967	0.872	196.214	0.695	0.62	3.75	10.375	73.4568	29.0323	-1
	11493	Hilda	HP	17.95	1.855	6.27	0.705	27	0.38	NA	NA	24.212	2.555	317.914	5.25	0.35	3.625	16.25	73.5849	30.4965	3
	11493	Hilda	LP	3.82	0.49	3.675	0.49	24	1.075	NA	NA	5.847	0.976	184.508	0.745	0.65	3.69	10.125	73.5849	30.4965	3
	11500	Huron	HP	15.805	1.825	6.01	0.795	24	0.43	6.12	0.68	24.867	2.961	287.841	4.705	0.39	4.7	15.75	69.3151	57.8616	2
	11500	Huron	LP	4.135	0.56	2.27	0.335	22	0.615	2.86	0.52	7.8265	1.1515	174.044	0.805	0.735	4.49	10.625	69.3151	57.8616	2
	11522	Iva	HP	13.415	1.58	5.39	0.7	21.5	0.44	NA	NA	18.797	2.279	289.551	4.105	0.39	4.875	16.125	77.2152	59.2857	1.5
	11522	Iva	LP	2.04	0.36	2.36	0.285	20	0.91	NA	NA	4.392	0.645	148.869	0.415	0.88	4.315	11	77.2152	59.2857	1.5
	11538	KO 1	HP	14.355	1.51	4.28	0.545	19.5	0.37	3.65	0.41	20.452	2.2565	300.848	4.12	0.365	5	20.125	66.2252	35.7798	0
	11538	KO 1	LP	4.38	0.51	2.6	0.35	19.5	0.755	2.66	0.42	8.3015	1.0685	162.327	0.74	0.73	5.125	12.75	66.2252	35.7798	0
	11558	Kero	HP	10.18	1.14	2.34	0.425	22.5	0.395	3.22	0.405	15.7295	1.9695	420.673	2.51	0.49	4.075	14.375	78.5088	72.9412	12.5
	11558	Kero	LP	1.575	0.245	0.54	0.115	10	0.565	2.76	0.585	4.864	0.946	189.488	0.29	0.81	4.1	7.5	78.5088	72.9412	12.5
	11606	Lora	HP	13.04	1.62	5.87	0.62	25	0.39	4.76	0.64	21.282	2.5575	296.007	4.185	0.385	5.125	17.375	78.7037	52.4194	9
	11606	Lora	LP	2.555	0.345	1.62	0.295	16	0.865	1.495	0.295	5.659	0.9315	122.422	0.32	1.28	4.125	11	78.7037	52.4194	9
	Standard 12	Standard 12	HP	17.08	1.625	5.275	0.69	27	0.425	4.08	0.48	24.387	2.5465	316.933	4.435	0.365	4.125	14.125	62.1538	26.8116	8
	Standard 12	Standard 12	LP	5.845	0.615	3.855	0.505	19	0.865	1.27	0.23	10.3265	1.2285	158.281	0.825	0.735	4.015	11.25	62.1538	26.8116	8
	11633	Marco	HP	16.62	1.91	7.25	0.85	23.5	0.44	NA	NA	23.862	2.755	293.123	4.97	0.385	5.825	17.5	69.6335	39.4118	0
	11633	Marco	LP	3.92	0.58	4.86	0.515	23.5	0.95	NA	NA	8.772	1.0945	166.316	0.755	0.775	4.725	14.125	69.6335	39.4118	0
	11646	Mayka	HP	16.425	1.895	10.27	0.945	25.5	0.48	NA	NA	26.687	2.839	244.886	4.16	0.445	5	20.75	67.81	53.9683	7
	11646	Mayka	LP	4.195	0.61	5.045	0.435	18.5	0.825	1.53	0.24	9.9965	1.166	137.488	0.635	0.955	5.065	15	67.81	53.9683	7
	11674	Nagore	HP	14.56	1.675	5.13	0.575	22.5	0.355	6	0.74	22.682	2.6125	268.584	4.03	0.42	5.625	19.75	71.6418	48.6957	4.5
	11674	Nagore	LP	3.425	0.475	1.905	0.295	18	0.83	1.515	0.305	6.834	1.072	161.575	0.595	0.75	6.065	13.375	71.6418	48.6957	4.5
	11676	Nampa	HP	12.64	1.26	3.855	0.6	27.5	0.485	NA	NA	16.487	1.854	292.615	3.24	0.385	4.25	12.125	57.5397	45.8333	6.5
	11676	Nampa	LP	3.845	0.535	2.54	0.325	21	0.655	2.16	0.33	7.4565	1.023	145.875	0.655	0.935	4.94	9.5	57.5397	45.8333	6.5
	11690	Norin Nr.2	HP	16.345	1.795	6.33	0.89	20	0.54	2.17	0.24	24.8345	2.9225	261.375	4.125	0.425	5.825	22.25	71.3092	51.6854	4
	11690	Norin Nr.2	LP	3.655	0.515	2.98	0.43	16	1.125	1.72	0.38	7.4865	1.133	146.488	0.66	0.76	5.65	12.875	71.3092	51.6854	4
	11751	Ponto	HP	17.17	1.895	5.865	0.825	23.5	0.44	NA	NA	23.027	2.7195	310.777	5.3	0.36	5.35	20.5	71.504	35.1515	4.5
	11751	Ponto	LP	4.01	0.54	3.71	0.535	19	1.02	NA	NA	7.712	1.0755	170.557	0.79	0.69	4.425	13.5	71.504	35.1515	4.5
	11752	Poprad	HP	8.235	0.79	2.9	0.425	19.5	0.555	NA	NA	11.127	1.2115	361.923	2.56	0.325	4	12.25	58.2278	35.2941	4.5
	11752	Poprad	LP	2.015	0.33	1.825	0.275	15	1.235	NA	NA	3.838	0.6035	218.427	0.36	0.835	3.015	5.75	58.2278	35.2941	4.5
	11833	Santo Amor	HP	15.89	1.795	5.595	0.53	24	0.29	NA	NA	21.477	2.322	285.115	4.575	0.395	4.125	16.125	74.6518	51.8868	3.5
	11833	Santo Amor	LP	3.25	0.455	2.84	0.255	20.5	0.6	1.05	0.13	6.6065	0.7765	200.036	0.64	0.685	3.69	8.625	74.6518	51.8868	3.5
	11846	Sharpe's Express	HP	12.64	1.365	5.83	0.615	21	0.43	6.28	0.8	18.6895	2.3795	252.594	3.095	0.435	6.1	20.125	63.37	2.43902	2.5
	11846	Sharpe's Express	LP	3.91	0.5	3.57	0.6	18.5	1.03	2.61	0.42	8.7765	1.315	137.824	0.51	0.945	6.25	15.375	63.37	2.43902	2.5
	11918	Tylva	HP	14.77	1.545	5.05	0.585	25.5	0.38	3.4	0.23	21.512	2.238	288.364	3.975	0.385	3.625	15.625	68.2848	-5.12821	10.5
	11918	Tylva	LP	3.735	0.49	3.7	0.615	15	1.255	1.96	0.29	8.4065	1.249	164.953	0.63	0.805	4	8.625	68.2848	-5.12821	10.5
	11933	Unzen	HP	15.715	1.535	3.85	0.505	22	0.32	4.59	0.4	21.852	2.2395	284.604	3.92	0.39	5.625	24.5	61.8893	12.8713	2
	11933	Unzen	LP	3.785	0.585	2.985	0.44	20	0.725	2.9	0.57	8.2115	1.3085	155.561	0.76	0.79	5.125	12.75	61.8893	12.8713	2
	11942	Vandel Kaptah	HP	13.49	1.355	4.325	0.41	19.5	0.31	NA	NA	17.813	1.76	371.715	3.37	0.43	4.5	18	56.8266	14.6341	-3
	11942	Vandel Kaptah	LP	4.555	0.585	3.21	0.35	22.5	0.66	NA	NA	7.757	0.933	190.883	0.89	0.655	4.94	12.375	56.8266	14.6341	-3
	11985	Zlata	HP	16.055	1.455	5.755	0.71	20	0.475	NA	NA	21.802	2.1635	321.091	3.93	0.37	4.425	14	67.6976	56.338	2.5
	11985	Zlata	LP	4.165	0.47	2.27	0.31	17.5	0.68	2.51	0.42	7.6815	0.9975	179.355	0.615	0.765	5.025	11.125	67.6976	56.338	2.5
	12015	Kubanische Rote	HP	11.08	1.18	4.165	0.39	22.5	0.35	6.69	0.86	18.582	1.997	339.246	4.34	0.36	5.2	17.375	68.6441	24.359	2.5
	12015	Kubanische Rote	LP	2.265	0.37	2.71	0.295	20	0.91	3.35	0.69	6.6415	1.011	141.321	0.39	0.965	6.54	11.125	68.6441	24.359	2.5
	10218	Dijkhuis 53-153	HP	15.19	1.46	3.685	0.615	20.5	0.455	5.11	0.5	21.422	2.3225	306.705	3.95	0.37	5.6	13.75	68.1507	60.1626	4
	10218	Dijkhuis 53-153	LP	3.66	0.465	4.175	0.245	16.5	0.625	2.76	0.47	9.2065	0.941	166.696	0.565	0.805	5.05	9.125	68.1507	60.1626	4
	10225	Astra (1983)	HP	13.4	1.595	3.09	0.76	24.5	0.47	NA	NA	16.482	2.3475	295.651	4.155	0.385	3.2	14	65.5172	47.3684	7.5
	10225	Astra (1983)	LP	2.875	0.55	3.14	0.4	17	0.815	NA	NA	6.013	0.9495	209.276	0.825	0.65	2.615	6.25	65.5172	47.3684	7.5
	10313	Kecskemet 5538/2553	HP	11.26	1.095	2.635	0.49	21.5	0.47	2.81	0.22	15.292	1.6845	315.543	3.015	0.375	3.425	15.5	49.3151	35.7143	4
	10313	Kecskemet 5538/2553	LP	4.98	0.555	2.42	0.315	17.5	0.575	4.5	0.71	8.434	1.223	185.566	0.805	0.69	3.1	11.625	49.3151	35.7143	4
	11483	Hankkijas Tanu	HP	11.12	1.17	2.415	0.375	20.5	0.34	NA	NA	13.527	1.5425	350.072	3.525	0.33	2.5	18	71.7949	18.6667	5.5
	11483	Hankkijas Tanu	LP	2.51	0.33	2.81	0.305	15	1	NA	NA	5.312	0.633	192.787	0.435	0.75	3.35	11.375	71.7949	18.6667	5.5
	10456	Prudal	HP	13.74	1.025	4.23	0.515	22	0.495	3.88	0.44	19.902	1.7585	329.057	2.9	0.355	4.775	14	66.3415	25.2427	3.5
	10456	Prudal	LP	2	0.345	2.14	0.385	18.5	1.12	1.84	0.42	5.0515	0.9325	115.03	0.275	1.42	4.89	8.125	66.3415	25.2427	3.5
	10578	Ambassadeur	HP	15.06	1.575	4.54	0.54	23.5	0.355	NA	NA	19.592	1.7035	319.375	4.475	0.355	4.375	22.75	67.3016	27.7778	-0.5
	10578	Ambassadeur	LP	3.575	0.515	2.74	0.39	24	0.755	1.29	0.19	6.9515	1.417	159.336	0.665	0.78	3.25	12	67.3016	27.7778	-0.5
	10581	Daresa	HP	5.96	0.795	3.75	0.47	23	0.57	NA	NA	9.702	1.262	327.322	2.235	0.375	3.5	12.875	60.3774	15.9574	0.5
	10581	Daresa	LP	1.86	0.315	2.8	0.395	22.5	1.25	NA	NA	4.653	0.7115	157.798	0.385	0.88	2.875	9.375	60.3774	15.9574	0.5
	10775	Atlas (1960)	HP	13.985	1.665	5.84	0.725	20.5	0.46	NA	NA	19.817	2.3925	298.159	4.33	0.385	3.275	12	73.2733	50.3448	2.5
	10775	Atlas (1960)	LP	3.045	0.445	2.945	0.36	18	0.825	1.91	0.33	6.9365	0.9655	184.388	0.615	0.715	2.7	7.375	73.2733	50.3448	2.5
	10891	Fringilla	HP	10.94	1.1	3.05	0.44	16	0.385	2.56	0.21	15.262	1.648	390.189	3.575	0.305	3.125	16.75	68.6364	51.1364	0.5
	10891	Fringilla	LP	2.605	0.345	1.225	0.215	15.5	0.645	1.13	0.22	4.3865	0.673	199.941	0.515	0.67	4.625	12.625	68.6364	51.1364	0.5
	10953	Borka	HP	17.285	1.82	5.495	0.55	25.5	0.295	NA	NA	22.772	2.37	304.868	4.9	0.37	5.7	17	65.9341	35.4545	4.5
	10953	Borka	LP	5.22	0.62	2.97	0.355	21	0.595	NA	NA	8.182	0.9775	186.997	0.96	0.645	5.915	13.875	65.9341	35.4545	4.5
	11014	Jaka	HP	17.305	1.89	4.33	0.625	23.5	0.375	2.57	0.18	22.912	2.603	273.124	4.475	0.415	3.75	12.25	78.0423	67.2	4
	11014	Jaka	LP	3.395	0.415	1.64	0.205	19.5	0.505	3.48	0.58	6.7665	0.9115	163.351	0.575	0.725	3.815	8.625	78.0423	67.2	4
	11015	Kresnik	HP	7.99	0.86	1.58	0.165	21	0.215	2.445	0.37	12.0045	1.39	390.32	2.155	0.425	3.375	9.5	75	9.09091	8.5
	11015	Kresnik	LP	1.015	0.215	0.655	0.15	12.5	0.75	1.66	0.385	3.319	0.746	158.31	0.185	1.16	3.19	3.75	75	9.09091	8.5
	11264	Arran Cairn	HP	13.675	1.64	5.07	0.495	26.5	0.31	NA	NA	18.737	2.1335	301.823	4.27	0.385	3.375	14.475	64.0244	30.303	8
	11264	Arran Cairn	LP	3.57	0.59	3.105	0.345	18.5	0.575	NA	NA	6.667	0.931	169.775	0.745	0.79	3.19	9.3	64.0244	30.303	8
	11328	Canso	HP	7.665	0.9	3.95	0.46	23	0.51	3.55	0.36	13.382	1.5385	353.57	2.425	0.375	3.4	8.875	68.3333	61.9565	7.5
	11328	Canso	LP	1.255	0.285	1.645	0.175	15.5	0.605	2.23	0.41	4.0065	0.668	146.108	0.25	1.175	4.015	6.625	68.3333	61.9565	7.5
	11422	Erasme	HP	10.105	1.125	3.9	0.42	21.5	0.37	NA	NA	13.997	1.547	372.118	3.4	0.335	4.125	17.125	61.7778	-4.7619	-4.5
	11422	Erasme	LP	2.81	0.43	2.88	0.44	26	1.02	NA	NA	5.682	0.866	217.009	0.59	0.73	3.5	14.75	61.7778	-4.7619	-4.5
	11441	Fecuva	HP	17.22	2.01	7.18	0.72	25	0.36	NA	NA	24.392	2.7295	284.921	4.985	0.41	5.25	20.25	66.1692	40.2778	3
	11441	Fecuva	LP	4.69	0.68	3.885	0.43	22	0.635	NA	NA	8.567	1.1075	172.444	0.905	0.78	4.19	10.75	66.1692	40.2778	3
	11495	Hokkaiaka	HP	13.105	1.34	3.235	0.3	23.5	0.215	7.36	0.85	20.012	2.064	293.445	3.35	0.415	4.125	16.125	64.5522	-35	4.5
	11495	Hokkaiaka	LP	3.38	0.475	2.665	0.405	19	0.82	2.35	0.42	7.2115	1.0865	154.894	0.56	1.03	4.565	11.75	64.5522	-35	4.5
	11499	Hunter	HP	13.305	1.525	6.825	0.58	24	0.38	NA	NA	20.122	2.1025	307.21	3.97	0.385	4.25	14.625	68.8525	26.7241	3.5
	11499	Hunter	LP	3.095	0.475	3.24	0.425	20.5	0.875	2.84	0.58	7.7465	1.186	161.3	0.545	0.92	4.69	10	68.8525	26.7241	3.5
	11521	Iturrieta	HP	11.125	1.175	3.86	0.355	23	0.305	2.86	0.22	16.407	1.64	330.555	3.165	0.37	3.625	15.75	58.7234	15.493	0
	11521	Iturrieta	LP	3.13	0.485	3.25	0.3	23	0.65	NA	NA	6.372	0.783	195.022	0.635	0.79	5.44	12	58.7234	15.493	0
	11534	Jubilej	HP	10.455	1.155	4.065	0.38	17.5	0.325	1.43	0.19	15.9395	1.7235	329.057	3.085	0.375	5.5	15	65.368	56.5789	5
	11534	Jubilej	LP	3.005	0.4	2.105	0.165	12.5	0.41	1.78	0.36	6.879	0.925	167.397	0.455	0.895	5.125	11.375	65.368	56.5789	5
	11520	Istrinskiy	HP	10.875	1.365	6.38	0.805	20.5	0.565	NA	NA	17.253	2.1745	326.788	3.75	0.36	2.925	12.5	63.7363	49.6894	8
	11520	Istrinskiy	LP	3.35	0.495	2.81	0.405	12.5	0.825	NA	NA	6.158	0.8975	211.331	0.86	0.57	2.39	5.375	63.7363	49.6894	8
	11559	Kerr's Pink	HP	8.48	1.01	5.125	0.515	25.5	0.595	2.51	0.07	14.852	1.555	300.748	2.725	0.42	5	14.875	61.3861	17.4757	7.5
	11559	Kerr's Pink	LP	2.44	0.39	3.55	0.425	18	1.1	NA	NA	5.982	0.8175	164.292	0.46	0.855	3.89	9.375	61.3861	17.4757	7.5
	11569	Komsomolets 20	HP	7.28	1.27	4.03	0.46	25	0.39	NA	NA	9.476	1.725	320.12	3.425	0.395	3.125	7	67.7165	43.4783	12
	11569	Komsomolets 20	LP	2.75	0.41	2.32	0.26	13	0.64	1.16	0.23	5.6415	0.7785	185.359	0.55	0.735	3.375	6.875	67.7165	43.4783	12
	11578	Kristall	HP	2.475	0.415	3.165	0.67	7	1.705	NA	NA	5.632	1.0835	259.301	0.705	0.7	4.25	10.5	36.1446	25.3731	-2
	11578	Kristall	LP	1.285	0.265	2.945	0.5	9	2	NA	NA	4.222	0.7645	135.266	0.23	1.16	4.19	7.75	36.1446	25.3731	-2
	11603	Liwia	HP	12.895	1.36	4.76	0.45	21.5	0.325	NA	NA	17.647	1.809	321.659	3.85	0.35	4.375	16.625	59.9265	-2.22222	-2
	11603	Liwia	LP	2.63	0.545	3.78	0.46	23.5	0.84	NA	NA	6.402	1.006	180.827	0.785	0.69	3.94	10	59.9265	-2.22222	-2
	11617	Lwowyanka	HP	11.165	1.235	5.36	0.5	22.5	0.42	NA	NA	16.517	1.7385	340.689	3.375	0.36	4.75	13	57.4899	12	-5
	11617	Lwowyanka	LP	3.525	0.525	4.34	0.44	27.5	0.84	NA	NA	7.857	0.9645	187.564	0.72	0.73	4.69	9	57.4899	12	-5
	11634	Marfona	HP	11.1	1.175	3.06	0.32	19	0.265	NA	NA	14.152	1.4925	306.767	2.995	0.405	6.25	13.625	63.8298	-7.8125	6.5
	11634	Marfona	LP	2.77	0.425	2.36	0.345	12.5	0.835	2.32	0.435	7.439	1.2065	135.919	0.39	1.09	9	11	63.8298	-7.8125	6.5
	11687	Norchip	HP	13.65	1.25	4.105	0.475	17.5	0.395	4.485	0.56	22.2295	2.2805	291.784	3.14	0.42	5.2	14	65.2	32.6316	1.5
	11687	Norchip	LP	3.62	0.435	1.955	0.32	16	0.69	3.52	0.55	7.3265	1.0325	162.673	0.505	0.93	4.1	9.25	65.2	32.6316	1.5
	11695	Odra	HP	18.77	1.94	6.995	0.755	28.5	0.39	NA	NA	25.757	2.6925	297.325	5.045	0.39	3.5	12	71.9072	38.4106	3
	11695	Odra	LP	4.035	0.545	2.77	0.465	25.5	0.815	NA	NA	6.797	1.014	187.392	0.77	0.735	3.815	8.375	71.9072	38.4106	3
	11736	Pilica	HP	6.625	0.825	1.735	0.21	24.5	0.265	NA	NA	8.352	1.0305	430.697	2.85	0.285	3.125	12.75	64.2424	23.8095	5.5
	11736	Pilica	LP	1.865	0.295	1.39	0.16	19	0.63	NA	NA	3.247	0.452	245.535	0.455	0.705	2.34	7.875	64.2424	23.8095	5.5
	10956	Nela	HP	13.6	1.25	4.07	0.45	22.5	0.36	4.225	0.525	21.8845	2.2225	317.368	3.35	0.385	4.85	14.625	65.6	38.8889	8.5
	10956	Nela	LP	2.96	0.43	1.485	0.275	14	0.615	3.08	0.505	7.514	1.211	152.518	0.44	1.07	6.125	9.375	65.6	38.8889	8.5
	11012	Jana	HP	13.81	1.435	4.9	0.525	26	0.36	3.68	0.35	20.542	2.134	340.903	4.02	0.365	4.15	15.625	68.9895	15.2381	3.5
	11012	Jana	LP	2.91	0.445	3.675	0.445	22.5	0.985	NA	NA	6.577	0.8895	212.739	0.615	0.74	4.875	10.5	68.9895	15.2381	3.5
	11928	Ulster Torch	HP	12.98	1.415	4.785	0.385	21.5	0.27	NA	NA	17.757	1.8015	336.381	3.99	0.355	4.125	16.375	52.6502	-2.5974	-0.5
	11928	Ulster Torch	LP	4.675	0.67	3.775	0.395	22	0.59	NA	NA	8.442	1.057	194	0.92	0.725	3.625	12.125	52.6502	-2.5974	-0.5
	11322	Buesa	HP	10.655	1.1	4.52	0.395	19.5	0.375	NA	NA	15.167	1.497	388.017	3.52	0.315	5.375	14.375	69.5455	8.86076	3.5
	11322	Buesa	LP	2.31	0.335	3.615	0.36	16	1.13	NA	NA	5.917	0.6985	164.413	0.355	0.945	5.8	10.625	69.5455	8.86076	3.5
	11987	Zvikov	HP	12.115	1.33	6.675	0.53	19.5	0.4	2.9	0.25	20.232	1.982	354.418	3.975	0.33	3.375	11.25	68.0451	39.6226	-1.5
	11987	Zvikov	LP	2.905	0.425	3.53	0.32	21	0.73	1.2	0.21	7.0265	0.846	185.935	0.595	0.71	3.375	7	68.0451	39.6226	-1.5
	12522	Azur	HP	13.12	1.27	3.325	0.32	16.5	0.245	6.74	0.84	19.807	2.0025	360.243	3.79	0.345	5.375	15.125	69.2913	48.4375	-1.5
	12522	Azur	LP	2.81	0.39	1.03	0.165	18	0.42	2.2	0.435	6.029	0.9945	181.782	0.45	0.865	5.94	9.125	69.2913	48.4375	-1.5
	24129	PROKAR 31559 11	HP	9.865	0.985	3.32	0.31	26.5	0.32	NA	NA	13.177	1.2935	426.279	3.545	0.275	5.625	18.75	64.467	-4.83871	4
	24129	PROKAR 31559 11	LP	2.425	0.35	3.645	0.325	22.5	0.92	NA	NA	6.062	0.672	219.199	0.535	0.665	4.25	13.275	64.467	-4.83871	4
	Standard 7	Standard 7	HP	14.67	1.53	4.235	0.395	20	0.255	NA	NA	18.897	1.9255	300.95	3.91	0.39	4.9	17.375	63.0719	35.443	-1.5
	Standard 7	Standard 7	LP	4.035	0.565	3	0.255	21.5	0.45	1.25	0.18	7.6515	0.9125	153.958	0.62	0.91	5.575	14.875	63.0719	35.443	-1.5
	Standard 8	Standard 8	HP	11.43	1.21	3.15	0.34	26.5	0.29	NA	NA	14.572	1.5525	395.276	3.99	0.305	5	13.375	67.3554	41.1765	5.5
	Standard 8	Standard 8	LP	2.655	0.395	1.91	0.2	21	0.51	NA	NA	4.557	0.5975	238.433	0.65	0.61	2.25	11.125	67.3554	41.1765	5.5
	12005	Prince Edward Island Blue	HP	18.33	2.105	10.2	0.945	26.5	0.445	3.47	0.3	30.2545	3.1995	272.548	4.985	0.43	6	18.25	72.9216	67.7249	3.5
	12005	Prince Edward Island Blue	LP	4.095	0.57	3.715	0.305	23	0.525	2.76	0.41	9.1815	1.0795	172.024	0.765	0.745	6.565	14.125	72.9216	67.7249	3.5
	10116	Igor	HP	15.65	1.485	6.54	0.67	23	0.455	2.76	0.17	23.562	2.2345	328.007	4.17	0.355	3.75	15.125	68.3502	29.8507	6
	10116	Igor	LP	3.895	0.47	4.145	0.47	17	1.01	1.56	0.29	8.8115	1.073	199.273	0.75	0.635	3.375	9.75	68.3502	29.8507	6
	11776	Rea	HP	16.855	1.535	7.06	0.655	26.5	0.425	2.57	0.17	25.192	2.2785	316.318	4.045	0.38	3.45	15.5	66.7752	50.3817	4
	11776	Rea	LP	4.71	0.51	2.51	0.325	22.5	0.645	1.12	0.15	7.7715	0.9055	189.342	0.73	0.7	3.35	11.375	66.7752	50.3817	4
	12227	Pompadour (1992)	HP	13.365	1.335	6.19	0.635	25.5	0.48	NA	NA	19.547	1.971	278.06	3.155	0.44	5.375	23.125	68.1648	54.3307	7
	12227	Pompadour (1992)	LP	3.075	0.425	2.865	0.29	18.5	0.695	NA	NA	5.932	0.7095	172.659	0.53	0.8	3.7	13.125	68.1648	54.3307	7
	12435	Ogonyok	HP	10.045	1.045	2.8	0.43	20.5	0.415	NA	NA	12.837	1.4725	332.064	2.88	0.365	4.125	13	60.2871	36.0465	5.5
	12435	Ogonyok	LP	3.09	0.415	1.765	0.275	15	0.67	0.99	0.4	5.3415	0.895	186.934	0.53	0.785	4.625	9.25	60.2871	36.0465	5.5
	12633	Rod Kvaefjord	HP	12.33	1.17	5.66	0.5	25.5	0.425	NA	NA	17.982	1.671	352.401	3.56	0.325	5.125	16.25	65.3846	23	6
	12633	Rod Kvaefjord	LP	3.23	0.405	3.6	0.385	19.5	0.96	NA	NA	6.828	0.7905	222.46	0.45	1.15	3.94	8.125	65.3846	23	6
	12660	Zeeuwse Blauwe	HP	13.265	1.21	4.15	0.515	25.5	0.43	NA	NA	17.407	1.722	367.452	3.59	0.345	2.7	11.125	78.0992	71.8447	8
	12660	Zeeuwse Blauwe	LP	1.705	0.265	0.765	0.145	17.5	0.515	NA	NA	2.462	0.4125	242.417	0.335	0.83	2.6	5.625	78.0992	71.8447	8
	12792	Romera	HP	12.09	1.24	4.315	0.575	26	0.47	4.44	0.38	18.617	2.003	358.267	3.645	0.34	6.125	15.625	63.3065	57.3913	7
	12792	Romera	LP	2.75	0.455	1.795	0.245	19	0.55	1.195	0.235	5.729	0.933	173.274	0.55	0.825	5.75	11.5	63.3065	57.3913	7
	16071	Atlantic	HP	14.03	1.425	4.83	0.665	22.5	0.46	3.67	0.36	20.687	2.2645	324.716	3.68	0.395	4.125	16.375	66.6667	31.5789	-0.5
	16071	Atlantic	LP	3.165	0.475	3.04	0.455	23	0.96	2.07	0.33	7.2315	1.0935	161.58	0.515	0.94	4.25	9.25	66.6667	31.5789	-0.5
	Standard 10	Standard 10	HP	17.11	1.865	5.365	0.455	26.5	0.25	NA	NA	22.467	2.3175	273.36	4.515	0.415	4.325	15.25	65.4155	12.0879	6
	Standard 10	Standard 10	LP	4.6	0.645	3.89	0.4	20.5	0.65	NA	NA	8.482	1.0505	169.297	0.855	0.755	5.79	11.375	65.4155	12.0879	6
	Standard 11	Standard 11	HP	9.935	1.13	3.15	0.355	21	0.315	NA	NA	13.077	1.484	354.113	3.28	0.34	6.125	15.25	59.7345	0	10.5
	Standard 11	Standard 11	LP	2.81	0.455	3.02	0.355	10.5	0.78	NA	NA	5.822	0.806	170.378	0.535	0.85	4.815	9.875	59.7345	0	10.5
	Standard 13	Standard 13	HP	6.47	0.725	3.065	0.35	23	0.485	NA	NA	9.527	1.0745	422.955	2.41	0.3	2.625	11.5	52.4138	1.42857	8
	Standard 13	Standard 13	LP	1.83	0.345	2.08	0.345	15	1.015	2.19	0.51	4.9965	0.9425	159.801	0.3	1.155	3.19	6.75	52.4138	1.42857	8
	Standard 15	Standard 15	HP	17.515	1.875	6.565	0.795	27	0.415	3.63	0.44	25.887	2.8925	339.353	5.25	0.355	5.25	18.875	66.9333	50.3145	7.5
	Standard 15	Standard 15	LP	4.35	0.62	3.31	0.395	19.5	0.69	1.97	0.44	8.6365	1.2315	199.518	0.875	0.7	4.125	10.5	66.9333	50.3145	7.5
	Standard 17	Standard 17	HP	14.54	1.37	4.205	0.48	21.5	0.35	7	0.86	22.237	2.279	352.68	3.955	0.355	4.625	16.25	65.6934	36.4583	6
	Standard 17	Standard 17	LP	3.49	0.47	2.52	0.305	15.5	0.645	4.78	0.78	8.394	1.1655	183.175	0.625	0.78	5.065	10.75	65.6934	36.4583	6
	10018	Parnassia	HP	12.86	1.415	5.45	0.525	24.5	0.355	NA	NA	18.302	1.935	324.993	3.685	0.38	2.875	14.5	73.1449	50.4762	0.5
	10018	Parnassia	LP	2.875	0.38	2.355	0.26	24	0.685	NA	NA	5.222	0.641	196.081	0.54	0.705	2.565	9.125	73.1449	50.4762	0.5
	10026	Bonotte de Noirmoutier	HP	14.545	1.325	3.795	0.485	20.5	0.385	4.91	0.57	20.787	2.098	323.549	3.725	0.365	4.5	15	59.6226	44.3299	0.5
	10026	Bonotte de Noirmoutier	LP	4.37	0.535	1.885	0.27	20	0.485	2.35	0.47	8.594	1.2765	150.687	0.655	0.85	4.19	9.875	59.6226	44.3299	0.5
	10132	Rosva	HP	11.91	1.25	5.665	0.485	22	0.395	NA	NA	17.567	1.7335	346.881	3.835	0.325	4.375	18.625	65.6	21.6495	-4
	10132	Rosva	LP	3.175	0.43	4.135	0.38	26	0.885	NA	NA	7.302	0.808	170.54	0.535	0.855	5.19	14.625	65.6	21.6495	-4
	11774	Ragna	HP	8.73	0.905	4.145	0.505	28	0.545	NA	NA	12.867	1.4115	330.873	2.595	0.355	4	15.625	66.8508	57.4257	4
	11774	Ragna	LP	1.78	0.3	2.535	0.215	24	0.725	NA	NA	4.307	0.513	176.828	0.345	0.88	4.75	10.25	66.8508	57.4257	4
	11792	Rika	HP	13.425	1.455	6.15	0.65	23.5	0.44	2.47	0.17	20.802	2.194	330.125	4.1	0.355	4.325	13.125	61.8557	31.5385	2.5
	11792	Rika	LP	3.765	0.555	2.985	0.445	21	0.855	1.96	0.33	7.725	1.1595	200.185	0.78	0.745	4.7	9.25	61.8557	31.5385	2.5
	11811	Roslin Castle	HP	11.9	1.25	3.97	0.345	23	0.28	NA	NA	15.862	1.596	372.971	3.98	0.315	3.5	13	63.2	34.7826	1
	11811	Roslin Castle	LP	3.1	0.46	2.51	0.225	22	0.505	NA	NA	5.602	0.6835	210.224	0.89	0.61	3.69	8.875	63.2	34.7826	1
	11827	Samokowski	HP	11.785	1.095	5.71	0.575	26	0.515	NA	NA	17.487	1.6655	376.911	3.39	0.325	2.375	11.875	67.5799	42.6087	10
	11827	Samokowski	LP	2.88	0.355	2.815	0.33	16	0.905	NA	NA	5.687	0.6845	196.756	0.515	0.705	3.565	7.875	67.5799	42.6087	10
	11830	Sanna	HP	13.265	1.43	4.245	0.38	22.5	0.265	NA	NA	17.502	1.806	322.961	3.895	0.365	5	19.625	71.3287	23.6842	4
	11830	Sanna	LP	3.145	0.41	2.575	0.29	18.5	0.685	NA	NA	5.7145	0.6955	233.273	0.69	0.595	5.2	12.5	71.3287	23.6842	4
	11875	Sotka	HP	13.27	1.32	3.345	0.305	23.5	0.23	NA	NA	16.607	1.6205	326.128	4.255	0.305	3.175	13.125	67.4242	32.7869	3
	11875	Sotka	LP	3.71	0.43	2.095	0.205	20.5	0.465	NA	NA	5.797	0.6365	198.587	0.725	0.59	3.65	10.5	67.4242	32.7869	3
	11881	Stina	HP	14.93	1.44	5.985	0.49	26.5	0.34	NA	NA	20.907	1.924	342.191	3.855	0.38	4.5	15.125	69.4444	42.8571	11
	11881	Stina	LP	3.27	0.44	2.75	0.28	15.5	0.695	NA	NA	6.016	0.7205	262.781	0.655	0.695	4.315	7.5	69.4444	42.8571	11
	11908	Tiva	HP	10.385	1.085	5.25	0.53	26.5	0.465	NA	NA	15.627	1.6115	396.287	3.385	0.315	4.25	11.625	41.0138	34.9057	4.5
	11908	Tiva	LP	4.695	0.64	3.6	0.345	22	0.52	NA	NA	8.287	0.9825	209.979	0.965	0.685	5.015	9.75	41.0138	34.9057	4.5
	11914	Torva	HP	10.58	1.005	2.875	0.265	22.5	0.275	7.26	0.82	17.077	1.6745	381.597	2.92	0.34	6.625	12.875	68.6567	7.54717	4
	11914	Torva	LP	1.84	0.315	1.92	0.245	18.5	0.775	2.09	0.38	4.7965	0.749	158.18	0.28	1.165	5.815	7.75	68.6567	7.54717	4
	11925	Ulster Glade	HP	14.73	1.32	4.385	0.33	24	0.25	7.04	0.73	22.627	2.0165	372.485	4.195	0.32	4.625	15.375	72.7273	16.6667	1
	11925	Ulster Glade	LP	3.43	0.36	2.25	0.275	23	0.765	3.62	0.55	7.4815	0.914	177.025	0.415	0.885	6.315	10.5	72.7273	16.6667	1
	11828	San	HP	12.54	1.375	6.33	0.675	22.5	0.485	NA	NA	18.862	2.0495	407.749	4.74	0.29	3.725	12.875	62.9091	49.6296	3
	11828	San	LP	3.35	0.51	3.99	0.34	19.5	0.645	NA	NA	7.332	0.85	231.834	0.81	0.64	4.19	9.75	62.9091	49.6296	3
	11968	Weinberger Schloßkipfler	HP	9.735	1.13	4.175	0.4	17.5	0.39	NA	NA	12.232	1.2545	387.308	3.4	0.33	4.7	9.25	70.7965	45	-2
	11968	Weinberger Schloßkipfler	LP	1.985	0.33	1.925	0.22	19.5	0.66	NA	NA	3.902	0.5485	201.3	0.44	0.795	4.1	7.75	70.7965	45	-2
	11969	Welsa	HP	10.175	1.1	4.895	0.475	22	0.44	NA	NA	15.062	1.5775	376.49	3.315	0.33	3.775	11.75	59.5455	28.4211	1.5
	11969	Welsa	LP	2.67	0.445	3.37	0.34	20.5	0.77	NA	NA	6.032	0.791	180.529	0.53	0.895	3.39	7.625	59.5455	28.4211	1.5
	11982	Zarewo	HP	12.58	1.485	5.18	0.5	23.5	0.34	NA	NA	17.752	1.984	332.324	4.285	0.35	3.5	14.875	76.431	40	-1
	11982	Zarewo	LP	2.085	0.35	2.47	0.3	24.5	0.875	NA	NA	4.157	0.6445	194.005	0.49	0.805	3.69	7.625	76.431	40	-1
	11408	Elba	HP	8.865	0.94	2.405	0.265	23	0.29	NA	NA	11.262	1.201	432.023	3.435	0.285	2.75	13.875	64.8936	1.88679	3
	11408	Elba	LP	1.95	0.33	1.6	0.26	20	0.79	NA	NA	3.542	0.5885	198.243	0.435	0.795	2.75	10	64.8936	1.88679	3
	11873	Sosna	HP	14.06	1.345	2.955	0.355	22.5	0.26	6.32	0.79	20.167	2.0935	369.296	4.195	0.335	4.625	16.125	73.2342	18.3099	3
	11873	Sosna	LP	2.455	0.36	1.98	0.29	19.5	0.825	2.37	0.54	5.6125	0.9205	178.569	0.39	0.915	5.44	10.25	73.2342	18.3099	3
	12020	Cara	HP	14.02	1.35	5.78	0.415	20	0.31	NA	NA	19.792	1.761	387.418	4.375	0.305	5.525	15.5	74.8148	28.9157	0
	12020	Cara	LP	2.605	0.34	3.115	0.295	20	0.885	NA	NA	5.712	0.6345	223.935	0.57	0.67	3.765	7.875	74.8148	28.9157	0
	10603	Paul Krüger	HP	13.325	1.3	3.875	0.41	19.5	0.315	NA	NA	17.192	1.7075	427.134	4.86	0.265	3.5	16	65.7692	-4.87805	-0.5
	10603	Paul Krüger	LP	3.4	0.445	3.145	0.43	20	0.945	NA	NA	6.537	0.8775	228.348	0.795	0.57	3.25	10	65.7692	-4.87805	-0.5
	12034	White Elephant	HP	18.525	1.725	8.44	0.765	28	0.455	NA	NA	26.957	2.4905	318.563	5.245	0.335	5.775	17.375	74.4928	49.0196	4.5
	12034	White Elephant	LP	3.235	0.44	4.03	0.39	23.5	0.91	1.33	0.32	7.9215	0.9855	172.804	0.715	0.615	5.515	11.75	74.4928	49.0196	4.5
	12070	San Michele	HP	14.36	1.405	4.72	0.385	22	0.275	NA	NA	19.072	1.787	323.262	3.815	0.37	18.95	14.875	61.21	20.7792	5.5
	12070	San Michele	LP	4.095	0.545	2.555	0.305	16.5	0.555	NA	NA	6.642	0.851	158.499	0.555	1.06	4.35	10.125	61.21	20.7792	5.5
	12106	Mats	HP	10.235	0.985	2.945	0.33	25.5	0.37	NA	NA	13.172	1.3115	388.962	3.385	0.295	3.2	17.25	71.066	25.7576	4.5
	12106	Mats	LP	2.005	0.285	2.215	0.245	21	0.91	NA	NA	4.212	0.529	286.63	0.67	0.505	3.975	10.625	71.066	25.7576	4.5
	12213	Alva	HP	12.68	1.39	4.78	0.615	19	0.43	3.33	0.28	19.117	2.1445	349.513	4.045	0.345	4.7	14.375	68.3453	69.1057	3.5
	12213	Alva	LP	3.155	0.44	1.325	0.19	15.5	0.455	2.36	0.44	5.6515	0.8495	200.321	0.61	0.72	4.04	7.625	68.3453	69.1057	3.5
	12239	Kluderka	HP	10.03	1.185	4.66	0.435	22.5	0.37	NA	NA	14.682	1.613	391.149	3.71	0.315	3.75	14.875	65.8228	42.5287	0.5
	12239	Kluderka	LP	2.475	0.405	2.19	0.25	22	0.65	NA	NA	4.657	0.6555	200.085	0.61	0.77	4.125	8.5	65.8228	42.5287	0.5
	12240	Läti kollane	HP	6.11	0.615	2.89	0.305	21.5	0.495	NA	NA	8.992	0.9175	479.334	2.28	0.27	3.375	10.5	47.9675	4.91803	-1.5
	12240	Läti kollane	LP	1.675	0.32	2.25	0.29	23	0.915	NA	NA	3.917	0.606	241.642	0.46	0.7	2.065	6.25	47.9675	4.91803	-1.5
	12317	Vitelotte	HP	13.055	1.27	5.135	0.47	24	0.37	NA	NA	18.182	1.7405	336.063	3.595	0.35	2.625	10.125	74.4094	35.1064	-0.5
	12317	Vitelotte	LP	2.095	0.325	2.29	0.305	24.5	0.925	NA	NA	4.377	0.6305	157.755	0.375	0.9	3.19	6.5	74.4094	35.1064	-0.5
	Standard 1	Standard 1	HP	14.565	1.34	4.975	0.485	27	0.375	NA	NA	19.532	1.828	362.529	4.15	0.32	3.25	18.625	76.8657	49.4845	6
	Standard 1	Standard 1	LP	2.615	0.31	2.06	0.245	21	0.885	NA	NA	4.667	0.554	219.594	0.58	0.525	3.375	10.125	76.8657	49.4845	6
	Standard 2	Standard 2	HP	16.17	1.715	5.265	0.505	22.5	0.31	NA	NA	21.427	2.215	337.247	5.125	0.33	4.625	15.125	69.9708	24.7525	1.5
	Standard 2	Standard 2	LP	3.77	0.515	3.625	0.38	21	0.735	NA	NA	7.387	0.8955	191.917	0.815	0.635	5.315	11.25	69.9708	24.7525	1.5
	Standard 3	Standard 3	HP	13.655	1.475	5.55	0.55	23.5	0.375	NA	NA	19.197	2.024	318.538	4.13	0.36	5.5	15.5	71.5254	29.0909	2
	Standard 3	Standard 3	LP	3	0.42	3.505	0.39	21.5	0.95	NA	NA	6.497	0.8115	179.04	0.585	0.72	4.44	9.75	71.5254	29.0909	2
	Standard 4	Standard 4	HP	19.925	2.06	7.515	0.71	27	0.345	NA	NA	27.432	2.77	277.182	4.99	0.415	4.375	13.5	66.2621	30.2817	4
	Standard 4	Standard 4	LP	6.14	0.695	4.15	0.495	23	0.705	NA	NA	10.282	1.1895	213.853	1.335	0.55	4.75	10.875	66.2621	30.2817	4
	Standard 5	Standard 5	HP	14.335	1.545	8.255	0.75	21.5	0.47	NA	NA	22.582	2.2925	328.937	4.225	0.37	6.75	12.25	65.6958	48.6667	-0.5
	Standard 5	Standard 5	LP	3.495	0.53	3.895	0.385	22	0.675	NA	NA	7.388	0.9175	219.703	0.52	1.01	5.625	7.25	65.6958	48.6667	-0.5

## Sheet: heatmap_cluster
	Table S1 Sheet 3: Heat map clusters for each accession
	GLKS number	Accession name	Cluster number
	10002	Nadia	1
	10015	Industrie	1
	10018	Parnassia	2
	10026	Bonotte de Noirmoutier	1
	10047	Jygeva Talvik	3
	10059	Kedvenc	4
	10075	Ikar	4
	10079	Bekra I	1
	10081	Bintje	1
	10116	Igor	1
	10132	Rosva	2
	10149	Katyucha	2
	10218	Dijkhuis 53-153	1
	10225	Astra (1983)	1
	10230	Desiree	3
	10313	Kecskemet 5538/2553	2
	10340	Odenwälder Blaue	1
	10342	Prof. Gerlach	1
	10349	Stärkereiche 1	5
	10351	Trogs Lichtblick	5
	10445	Ina	3
	10456	Prudal	6
	10578	Ambassadeur	1
	10581	Daresa	6
	10591	Tiger	3
	10603	Paul Krüger	1
	10614	Landsorte Danisparauli (P 2010/222)	1
	10645	Start (1965)	1
	10661	Brunella	3
	10746	Charles Downing	3
	10772	Eszenyi Nemes Rozsa	4
	10775	Atlas (1960)	1
	10781	Warta	7
	10785	Ekaterininskiy	1
	10788	Korenevskiy	1
	10800	Limba	8
	10802	Tatranka	3
	10803	Universal	1
	10805	Aranyalma	4
	10809	Lovaszpotonai rozsa gyöngye	1
	10818	Ewerest	4
	10829	Palma (1951)	1
	10831	Export	1
	10839	Karmen	1
	10841	Norma (1940)	4
	10870	Jukijiro	3
	10873	Fransen	4
	10891	Fringilla	2
	10902	Amsel	3
	10953	Borka	4
	10956	Nela	2
	10973	Ramenskiy	1
	10992	Danva	3
	10996	Bova	3
	10999	Jacova	1
	11012	Jana	1
	11014	Jaka	1
	11015	Kresnik	6
	11024	Madeira	3
	11224	Marella	1
	11242	Amanda	8
	11264	Arran Cairn	1
	11274	Assia	5
	11295	Belorusskiy krakhmalistyi	4
	11297	Benimaru	3
	11322	Buesa	2
	11328	Canso	6
	11344	Chijiwa	4
	11356	Combi	4
	11376	Delta	3
	11394	Drewlyanka	3
	11401	Duquesa	4
	11408	Elba	6
	11409	Electre	1
	11413	Elenita	1
	11422	Erasme	2
	11441	Fecuva	4
	11443	Fenix	4
	11465	Gesa	3
	11472	Gondüzo	1
	11476	Granit	1
	11483	Hankkijas Tanu	2
	11493	Hilda	3
	11495	Hokkaiaka	2
	11499	Hunter	1
	11500	Huron	4
	11520	Istrinskiy	1
	11521	Iturrieta	2
	11522	Iva	1
	11534	Jubilej	2
	11538	KO 1	1
	11558	Kero	6
	11559	Kerr's Pink	6
	11569	Komsomolets 20	2
	11578	Kristall	9
	11599	Linzer Stärke	2
	11603	Liwia	1
	11606	Lora	1
	11607	Lorch	3
	11617	Lwowyanka	1
	11633	Marco	3
	11634	Marfona	2
	11644	Matjaz	2
	11645	Mawka	5
	11646	Mayka	3
	11674	Nagore	1
	11676	Nampa	2
	11687	Norchip	2
	11689	Norin Nr.1	3
	11690	Norin Nr.2	3
	11695	Odra	3
	11704	Blanchard	7
	11723	Paterson's Victoria	5
	11736	Pilica	6
	11742	Pito	4
	11751	Ponto	3
	11752	Poprad	6
	11753	Potomac	3
	11774	Ragna	6
	11776	Rea	1
	11792	Rika	1
	11811	Roslin Castle	2
	11817	Russet Burbank	3
	11827	Samokowski	2
	11828	San	1
	11830	Sanna	1
	11833	Santo Amor	1
	11846	Sharpe's Express	5
	11849	Shurchip	1
	11861	Snowdrop	3
	11873	Sosna	2
	11875	Sotka	2
	11881	Stina	1
	11908	Tiva	7
	11914	Torva	6
	11915	Treff	3
	11918	Tylva	5
	11925	Ulster Glade	2
	11928	Ulster Torch	7
	11933	Unzen	1
	11942	Vandel Kaptah	7
	11968	Weinberger Schloßkipfler	6
	11969	Welsa	2
	11982	Zarewo	2
	11985	Zlata	1
	11987	Zvikov	1
	12005	Prince Edward Island Blue	3
	12015	Kubanische Rote	2
	12020	Cara	2
	12034	White Elephant	1
	12070	San Michele	1
	12106	Mats	6
	12213	Alva	1
	12227	Pompadour (1992)	2
	12237	Ida-Soome Manteli	3
	12239	Kulderka	2
	12240	Läti kollane	6
	12282	Padea	6
	12300	Gerla rotblühend	4
	12317	Vitelotte	2
	12382	Chipeta	3
	12435	Ogonyok	2
	12438	Penobscot	1
	12448	Red Pontiac	3
	12522	Azur	2
	12564	Fjellfinn	3
	12633	Rod Kvaefjord	2
	12660	Zeeuwse Blauwe	6
	12734	Zypern	1
	12789	Daniela (2005)	4
	12792	Romera	1
	Standard 1	Standard 1	2
	Standard 2	Standard 2	1
	Standard 3	Standard 3	1
	Standard 4	Standard 4	4
	Standard 5	Standard 5	1
	Standard 6	Standard 6	4
	Standard 7	Standard 7	1
	Standard 8	Standard 8	2
	Standard 9	Standard 9	5
	Standard 10	Standard 10	4
	Standard 11	Standard 11	2
	Standard 12	Standard 12	4
	Standard 13	Standard 13	6
	Standard 14	Standard 14	4
	Standard 15	Standard 15	4
	Standard 16	Standard 16	3
	Standard 17	Standard 17	1
	16071	Atlantic	1
	38153	PROKAR 30154 09	3
	38155	PROKAR 30159 05	4
	38157	PROKAR 30177 01	3
	24129	PROKAR 31559 11	6

## Sheet: STIs and MFVP
	Table S1 Sheet 4: Stress tolerance indicies (STI) and membership fuction value (MFVP) for P stress for each accession based on the traits shoot and root biomass, total biomass and P uptake under high (HP) and low P (LP) conditions
	GLKS number	Accesion name	SDW STI	RDW STI	TotalDW STI	Puptake STI	MFVP
	10015	Industrie	0.32286	0.550272	0.365476	0.201341	0.274447
	10047	Jygeva Talvik	0.468723	0.649384	0.483869	0.235521	0.397626
	10079	Bekra I	0.266262	0.555615	0.322659	0.188377	0.192799
	10230	Desiree	0.417708	0.76833	0.760018	0.153086	0.34866
	10342	Prof. Gerlach	0.367589	0.37913	0.346367	0.195201	0.255326
	10349	Stärkereiche 1	0.448692	1.11577	0.620581	0.194695	0.462977
	10445	Ina	0.59283	1.09268	0.95536	0.247589	0.558617
	10614	Landsorte Danisparauli (P 2010/222)	0.324522	0.267798	0.504665	0.144202	0.204473
	10645	Start (1965)	0.284226	0.1047	0.491224	0.14686	0.192191
	10746	Charles Downing	0.489031	0.673148	0.929702	0.14722	0.378914
	10772	Eszenyi Nemes Rozsa	0.72432	0.76047	0.694712	0.31675	0.493277
	10781	Warta	0.287316	0.453924	0.30963	0.169953	0.208433
	10788	Korenevskiy	0.393831	0.578213	0.470011	0.215508	0.32164
	10802	Tatranka	0.442342	0.972326	0.617157	0.22202	0.469538
	10805	Aranyalma	0.555517	0.456503	0.741518	0.259816	0.347608
	10809	Lovaszpotonai rozsa gyöngye	0.246423	1.02336	0.390847	0.184199	0.208048
	10818	Ewerest	0.455512	0.805973	0.520445	0.315387	0.377736
	10829	Palma (1951)	0.382079	0.649814	0.419994	0.21424	0.295015
	10831	Export	0.337958	0.808122	0.420217	0.15572	0.295467
	10992	Danva	0.449886	1.13137	0.577334	0.211883	0.447448
	10870	Jukijiro	0.446476	0.775453	0.647849	0.229383	0.380825
	10999	Jacova	0.377434	0.69636	0.5245	0.196741	0.369589
	11224	Marella	0.355474	0.689176	0.423035	0.170006	0.244362
	10873	Fransen	0.803005	0.902321	0.781274	0.350013	0.560902
	11295	Belorusskiy krakhmalistyi	0.536093	0.90447	0.594792	0.275448	0.477173
	11344	Chijiwa	0.479634	0.863696	0.541849	0.287246	0.391948
	11443	Fenix	0.431581	0.76047	0.485738	0.260441	0.351792
	12300	Gerla rotblühend	0.493901	0.792463	0.536208	0.334164	0.364782
	11476	Granit	0.24101	0.412658	0.268231	0.15336	0.171202
	11599	Linzer Stärke	0.202504	0.607934	0.394948	0.0932698	0.211491
	11607	Lorch	0.437526	0.814324	0.547217	0.269386	0.354388
	11644	Matjaz	0.243951	0.357637	0.199214	0.141434	0.18262
	11645	Mawka	0.358735	1.34961	0.53778	0.161006	0.353994
	11689	Norin Nr.1	0.40244	1.12259	0.543437	0.177185	0.399668
	11704	Blanchard	0.286133	0.515516	0.333663	0.148693	0.221442
	11723	Paterson's Victoria	0.381589	1.01967	0.516839	0.179593	0.372213
	11742	Pito	0.515423	0.749908	0.54539	0.278046	0.363021
	11753	Potomac	0.533547	0.686167	0.702653	0.190654	0.365996
	11817	Russet Burbank	0.524043	1.25271	0.664545	0.201039	0.476441
	11849	Shurchip	0.267413	0.579871	0.731904	0.0839763	0.228726
	11861	Snowdrop	0.640989	1.48342	0.812324	0.201856	0.586892
	11915	Treff	0.66102	1.38412	0.795577	0.247152	0.589093
	12237	Ida-Soome Manteli	0.466283	0.71294	0.669223	0.155229	0.395568
	12382	Chipeta	0.50772	1.00094	0.609526	0.230455	0.471269
	12438	Penobscot	0.300624	0.457608	0.3327	0.165149	0.219891
	12282	Padea	0.166384	0.169116	0.268313	0.0815655	0.0945441
	12448	Red Pontiac	0.318619	0.695255	0.56276	0.117861	0.337339
	12564	Fjellfinn	0.435481	1.18959	0.605394	0.236259	0.453988
	12734	NA	0.381493	0.672412	0.449846	0.229169	0.309371
	12789	Daniela (2005)	0.462842	0.82679	0.523488	0.229	0.355232
	38153	PROKAR 30154 09	0.491343	1.36054	0.670466	0.17334	0.459666
	38155	PROKAR 30159 05	0.894316	0.728108	0.775222	0.262513	0.639614
	38157	PROKAR 30177 01	0.665623	1.19026	0.744183	0.175006	0.601702
	Standard 6	Standard 6	0.420191	0.914725	0.516002	0.220556	0.303455
	Standard 9	Standard 9	0.431517	1.02022	0.533189	0.205869	0.374094
	Standard 14	Standard 14	0.481807	0.546772	0.468677	0.240223	0.374179
	Standard 16	Standard 16	0.635342	0.981291	0.68524	0.223711	0.483213
	10002	Nadia	0.276171	0.440169	0.503254	0.119945	0.207811
	10059	Kedvenc	0.421182	0.787673	0.495948	0.192936	0.374365
	10075	Ikar	0.539684	1.02428	0.651431	0.326838	0.453074
	10081	Bintje	0.254691	0.489602	0.297446	0.13816	0.176754
	10098	Sarka (1939)	NA	NA	NA	NA	NA
	10112	Fortuna (1950)	NA	NA	NA	NA	NA
	10149	Katyucha	0.227745	0.171634	0.194036	0.133692	0.103831
	10340	Odenwälder Blaue	0.329232	0.562738	0.371198	0.187936	0.222918
	10351	Trogs Lichtblick	0.359363	1.35207	0.610282	0.176581	0.346888
	10591	Tiger	0.541026	1.65714	0.761843	0.238881	0.497923
	10661	Brunella	0.48039	1.71087	0.871654	0.217657	0.536501
	10785	Ekaterininskiy	0.366363	0.825316	0.448105	0.169975	0.290935
	10800	Limba	0.459134	4.14654	1.24034	0.238655	0.701954
	10803	Universal	0.251154	0.67978	0.349432	0.105041	0.193487
	10839	Karmen	0.324991	0.905821	0.441431	0.176239	0.291482
	10841	Norma (1940)	0.490971	0.810578	0.556825	0.217071	0.355026
	10902	Amsel	0.323052	0.460802	0.766466	0.127661	0.235817
	10973	Ramenskiy	0.202866	0.76833	0.640607	0.0712139	0.217422
	10996	Bova	0.406105	1.20574	0.569151	0.156637	0.405103
	11024	Madeira	0.400831	1.08323	0.528008	0.296838	0.358278
	11242	Amanda	0.792905	3.60118	1.31846	0.23258	0.915844
	11274	Assia	0.293773	1.30092	0.474706	0.104543	0.309269
	11297	Benimaru	0.423931	1.60016	0.651423	0.250259	0.478055
	11356	Combi	0.479719	0.694887	0.625137	0.255926	0.328546
	11376	Delta	0.428065	1.47372	0.80071	0.204865	0.419386
	11394	Drewlyanka	0.542273	1.27175	0.676993	0.238586	0.403415
	11401	Duquesa	0.481062	0.507226	0.528576	0.249621	0.294008
	11409	Electre	0.234831	1.18787	0.503783	0.116388	0.264729
	11413	Elenita	0.380182	0.668113	0.523329	0.221589	0.275697
	11465	Gesa	0.581973	0.840054	0.777081	0.30087	0.438485
	11472	Gondüzo	0.296884	0.670078	0.406426	0.188857	0.252119
	11493	Hilda	0.387385	0.848528	0.487937	0.232821	0.296179
	11500	Huron	0.435566	0.654174	0.667153	0.225456	0.307055
	11522	Iva	0.242417	0.490031	0.287625	0.101407	0.159677
	11538	KO 1	0.328209	0.468539	0.471773	0.181483	0.23929
	11558	Kero	0.119035	0.120052	0.364561	0.043329	0.0621087
	11606	Lora	0.238197	0.449257	0.466146	0.0797172	0.172537
	Standard 12	Standard 12	0.425923	0.855897	0.612128	0.217798	0.376227
	11633	Marco	0.472133	1.07524	0.590012	0.223362	0.41851
	11646	Mayka	0.492654	1.00972	0.64772	0.157244	0.510031
	11674	Nagore	0.339087	0.41665	0.547992	0.142734	0.225032
	11676	Nampa	0.287294	0.478978	0.371115	0.126326	0.191417
	11690	Norin Nr.2	0.39398	0.940025	0.6479	0.16206	0.321906
	11751	Ponto	0.43612	1.08415	0.572299	0.249235	0.346063
	11752	Poprad	0.111108	0.28708	0.143062	0.0548592	0.058664
	11758	Prikarpatskiy	NA	NA	NA	NA	NA
	11822	Sadko	NA	NA	NA	NA	NA
	11833	Santo Amor	0.34808	0.331969	0.352799	0.174292	0.231757
	11846	Sharpe's Express	0.290874	0.906374	0.612258	0.0939588	0.280116
	11918	Tylva	0.322647	0.883715	0.546948	0.149068	0.293363
	11933	Unzen	0.382708	0.545789	0.573387	0.17734	0.267871
	11942	Vandel Kaptah	0.33783	0.352479	0.321305	0.178536	0.221402
	11985	Zlata	0.29145	0.540631	0.422273	0.143871	0.23706
	12015	Kubanische Rote	0.186074	0.282597	0.39505	0.100754	0.154354
	10212	Caribe	NA	NA	NA	NA	NA
	10218	Dijkhuis 53-153	0.28934	0.370103	0.42763	0.132847	0.253559
	10225	Astra (1983)	0.373875	0.746715	0.436138	0.204048	0.216576
	10313	Kecskemet 5538/2553	0.259006	0.37913	0.403107	0.144474	0.170906
	11483	Hankkijas Tanu	0.164552	0.280939	0.191052	0.0912757	0.0987145
	10456	Prudal	0.150711	0.487022	0.320859	0.047472	0.133891
	10578	Ambassadeur	0.345693	0.517296	0.472319	0.177142	0.228107
	10581	Daresa	0.106729	0.456012	0.175694	0.0512206	0.0850074
	10775	Atlas (1960)	0.315775	0.641094	0.451989	0.158515	0.242
	10891	Fringilla	0.161739	0.232366	0.217018	0.109595	0.0823712
	10953	Borka	0.480912	0.479592	0.453303	0.28001	0.312029
	11014	Jaka	0.334282	0.314713	0.464252	0.153168	0.209386
	11015	Kresnik	0.0788025	0.0607934	0.202898	0.0237315	0.0205427
	11264	Arran Cairn	0.412381	0.419474	0.388656	0.189361	0.24389
	11328	Canso	0.109318	0.197732	0.201093	0.0360876	0.0638353
	11422	Erasme	0.206169	0.453924	0.262139	0.119409	0.140218
	11441	Fecuva	0.582516	0.76047	0.591494	0.268547	0.409564
	11495	Hokkaiaka	0.27127	0.29844	0.438796	0.111671	0.186938
	11499	Hunter	0.308721	0.605477	0.487915	0.128793	0.265221
	11521	Iturrieta	0.242875	0.261596	0.251263	0.119634	0.160533
	11534	Jubilej	0.1969	0.15401	0.311944	0.0835552	0.131965
	11520	Istrinskiy	0.287966	0.800815	0.381871	0.191971	0.224141
	11559	Kerr's Pink	0.167876	0.537622	0.248738	0.0746158	0.161361
	11569	Komsomolets 20	0.221917	0.293773	0.262767	0.112132	0.11137
	11578	Kristall	0.0468702	0.82286	0.16208	0.00965214	0.0714688
	11603	Liwia	0.315892	0.508454	0.35609	0.179902	0.219347
	11617	Lwowyanka	0.276331	0.540386	0.328095	0.144648	0.237057
	11634	Marfona	0.212828	0.271175	0.352342	0.0695294	0.136804
	11687	Norchip	0.231741	0.373357	0.460727	0.0943904	0.190916
	11695	Odra	0.45061	0.862345	0.534216	0.231238	0.327882
	11736	Pilica	0.103724	0.0825316	0.0911401	0.0771903	0.0245423
	10956	Nela	0.229077	0.303967	0.526634	0.0877413	0.181036
	11012	Jana	0.272154	0.573853	0.371419	0.147166	0.225811
	11928	Ulster Torch	0.404049	0.373542	0.372591	0.218508	0.262878
	11322	Buesa	0.157051	0.349286	0.204603	0.0743837	0.141708
	11987	Zvikov	0.240904	0.416588	0.328093	0.140786	0.228507
	12522	Azur	0.211092	0.129693	0.389673	0.101522	0.126042
	24129	PROKAR 31559 11	0.146929	0.247472	0.170082	0.112896	0.112957
	38188	PROKAR 31600 05	NA	NA	NA	NA	NA
	Standard 7	Standard 7	0.36842	0.247411	0.343795	0.144303	0.224907
	Standard 8	Standard 8	0.203697	0.167028	0.181507	0.154381	0.0972114
	12005	Prince Edward Island Blue	0.511364	0.707966	0.675815	0.227004	0.46298
	10116	Igor	0.297459	0.773488	0.469141	0.186168	0.322977
	11776	Rea	0.333643	0.522884	0.403702	0.175771	0.28198
	12227	Pompadour (1992)	0.241809	0.452327	0.273629	0.0995364	0.195344
	12435	Ogonyok	0.184828	0.290457	0.25787	0.0908605	0.0974746
	12633	Rod Kvaefjord	0.20195	0.472837	0.258465	0.0953607	0.197487
	12660	Zeeuwse Blauwe	0.136658	0.183424	0.138989	0.071589	0.0536147
	12792	Romera	0.240456	0.346031	0.365667	0.119335	0.15206
	16071	Atlantic	0.288477	0.743214	0.484523	0.112814	0.241058
	Standard 10	Standard 10	0.512674	0.447046	0.476364	0.22979	0.335985
	Standard 11	Standard 11	0.219125	0.309555	0.234041	0.104456	0.127702
	Standard 13	Standard 13	0.106601	0.296598	0.198158	0.0430373	0.0645524
	Standard 15	Standard 15	0.495445	0.771339	0.696997	0.273448	0.376178
	Standard 17	Standard 17	0.274424	0.359602	0.519733	0.147141	0.226848
	10018	Parnassia	0.229162	0.335285	0.242696	0.118451	0.155653
	10026	Bonotte de Noirmoutier	0.302115	0.321652	0.524022	0.145236	0.216825
	10132	Rosva	0.229077	0.452696	0.274068	0.122131	0.2172
	11774	Ragna	0.11571	0.266693	0.141684	0.0532921	0.0832096
	11792	Rika	0.344159	0.710484	0.497772	0.190364	0.274181
	11811	Roslin Castle	0.245059	0.19067	0.213449	0.210853	0.138242
	11827	Samokowski	0.165671	0.466083	0.22307	0.103923	0.157319
	11830	Sanna	0.249875	0.270684	0.245775	0.159979	0.155179
	11875	Sotka	0.241905	0.15358	0.201823	0.18363	0.13131
	11881	Stina	0.270034	0.337004	0.271245	0.150305	0.199591
	11908	Tiva	0.295946	0.449134	0.309803	0.194443	0.223994
	11914	Torva	0.134921	0.159475	0.245409	0.0486685	0.0857068
	11925	Ulster Glade	0.202525	0.222909	0.360635	0.10363	0.183055
	11828	San	0.298866	0.56372	0.340871	0.228544	0.257011
	11968	Weinberger Schloßkipfler	0.158926	0.216154	0.134639	0.0890509	0.080136
	11969	Welsa	0.20862	0.396692	0.244157	0.104584	0.161059
	11982	Zarewo	0.221512	0.368445	0.2502	0.124984	0.140227
	11408	Elba	0.132204	0.169239	0.138297	0.0889452	0.0513975
	11873	Sosna	0.206361	0.252876	0.377068	0.0973875	0.135144
	12004	Assuan Markt	NA	NA	NA	NA	NA
	12020	Cara	0.195621	0.300712	0.218632	0.148443	0.171243
	10603	Paul Krüger	0.246551	0.433045	0.293178	0.229991	0.176462
	12034	White Elephant	0.323478	0.732837	0.480249	0.223233	0.352966
	12070	San Michele	0.326344	0.288431	0.297562	0.126036	0.200667
	12106	Mats	0.119642	0.198592	0.135752	0.135002	0.0683014
	12213	Alva	0.260658	0.287018	0.356462	0.146877	0.151134
	12239	Kulderka	0.204539	0.267122	0.206886	0.134713	0.117505
	12240	Läti kollane	0.0838741	0.21726	0.108793	0.0624309	0.0448036
	12317	Vitelotte	0.17591	0.35211	0.214725	0.0802485	0.126678
	Standard 1	Standard 1	0.177039	0.29187	0.198157	0.143279	0.126809
	Standard 2	Standard 2	0.376421	0.471364	0.388117	0.248633	0.269577
	Standard 3	Standard 3	0.264025	0.526876	0.321383	0.143818	0.217682
	Standard 4	Standard 4	0.610176	0.863266	0.644715	0.396541	0.48449
	Standard 5	Standard 5	0.348985	0.709256	0.411565	0.130779	0.321136
