# Supplementary material for: Phenotypic variability and genome-wide association studies in potato (Solanum tuberosum L.) for phosphorus efficiency
Source: BMC Plant Biol. 2025 Aug 2;25:1012. doi: 10.1186/s12870-025-07018-3 (PMC12317545; doi:10.1186/s12870-025-07018-3)
Supplement: Supplementary file 5 — Supplementary Material 5. [file 12870_2025_7018_MOESM5_ESM.gz]

Archive with 1 entries (1 files):
- 12870_2025_7018_MOESM5_ESM
